# Supplementary material for: Capillary constrictions prime cancer cell tumorigenicity through PIEZO1
Source: Nat Commun. 2025 Sep 1;16:8160. doi: 10.1038/s41467-025-63374-6 (PMC12402161; doi:10.1038/s41467-025-63374-6)
Supplement: Supplementary file 4 — Source Data [file 41467_2025_63374_MOESM4_ESM.xlsx]

## Sheet: Figure 1
Figure 1C	Viability		CTRL (%)	SQZD (%)											Figure 1F	% Median Deformation			10μm (CC)	RC	5μm (CC)	RC
			90	58															37	29	240	52
			96	63
			93	65
															Figure 1H	Nuclei Area		CTRL	SQZD
																		138.81	94.2403
Figure 1D	Deformation Index_WT			Inlet	30 μm (CC)	RC	20 μm (CC)	RC	10 μm (CC)	RC	5 μm (CC)	Oulet						140.834	123.348
				0.934995	0.980051	1.03767	0.996797	0.869372	1.77396	1.15531	4.00257	0.951898						145.576	111.646
				0.851422	0.811023	1.03249	0.970789	0.740219	1.65329	0.907207	2.52763	1.09125
				0.876122	0.834363	0.999466	0.941798	0.842631	1.18268	0.876122	2.55699	1.03767
				1.12349	1.13715	0.942373	1.14044	0.891194	1.84702	1.071	3.63935	0.857022			Figure 1I	Nuclei Intensity		CTRL	SQZD
				1.03249	0.907783	0.921755	0.950799	1.02474	1.30602	1.04484	3.70392	0.946874						74.4735	120.243
				1.08681	0.946874	0.914795	0.964143	0.974033	1.14693	1.02003	2.25881	1.10821						105.361	128.954
				1.07697	0.942373	1.08142	0.998891	0.970789	1.14322	1.12349	2.59257	0.77884						98.2062	132.041
				1.05499	0.858906	0.978429	1.02003	0.995175	1.04688	0.934995	2.75506	1.08142
				0.988163	0.808406	0.96027	0.600287	1.01689	1.46202	0.979528	3.13718	0.979528
				0.941798	0.836246	1.04531	0.999466	0.994652	1.34223	0.934995	3.87981	1.02212
				1.04688	0.924058	0.871203	0.923482	0.688778	1.05295	0.888211	2.35175	1.02003
				0.970789	0.736609	1.071	0.934995	0.923482	1.24244	1.11203	3.15884	0.87853			Figure 1M	Eucromatin_WT		CTRL	SQZD
				1.08095	0.924633	0.790405	0.987116	0.744563	1.37484	1.04484	3.47634	0.896532						63.715	26.3189
				1.05499	0.909562	0.969114	0.974033	0.907207	1.52445	0.933843	2.7705	1.13715						51.6105	29.8786
				0.923482	0.982249	0.861993	0.816256	1.00585	1.59588	1.04123	3.33619	1.02527						31.636	27.7795
				1.03249	0.924633	0.996797	0.836246	0.765024	1.50038	1.10481	2.88542	1.02003
				0.907207	0.924633	0.99303	0.883972	0.988163	1.37829	0.888211	2.49424	0.879158
				1.09466	0.924633	1.03249	1.07398	0.994652	1.27284	1.01689	3.60947	1.12773
				0.979528	0.924633	0.970789	0.77884	1.02003	1.60582	1.03714	3.09416	0.816256
				0.941798	0.924633	1.16263	1.12208	0.949124	1.24584	0.910713	3.86228	0.978429			Figure 1O	Heterochromatin_WT		CTRL	SQZD
																		45.237	93.4192
																		71.6455	114.173
																		54.4979	161.87
Figure 1E	Inverse correlation		Channel Diameter (µm)		% Median Deformation
			30		0
			20		0
			10		37
			5		240

## Sheet: Figure 2
	Figure 2G	Stemness markers			CD44	CD271	ABCB5	PRDM14
					1.7	1.7	2.78	1.83
					1.31	2.14	2.9	1.44
					1.42	1.34	2.12	1.95
					1.2	2.35	1.4	1.43
					1.6	2.18	2.2	1.2

## Sheet: Figure 3
	Figure 3B	Tumorsphere													Figure 3L	Brain
				Days				WT-CTRL				WT-SQZD						CTRL Week 4	SQZD Week 4
				4		1198.8	1538.3	1355.1	758.326		1462.11	1352.64	4246.33				IC1	236000	67800000
				5		1134.03	1396.87	2428.71	1246.07		1489.13	2466.1	4143.08				IC1	316000	54300000
				6		1550.63	2461.07	3665.65	1721.09		2279.37	4636.38	6843.88				IC1	771000	111000000
				7		3595.43	3702.14	4473.24	1438.56		5891.27	6770.54	9298.33				IC1	1020000	5710000000
																	IC1	13800000	194000000
								Figure 3H	Lung								IC2		13500000
	Figure 3C	Tumorsphere									CTRL Week 4	SQZD Week 4					IC2		162000000
										IC1	1280000000	372000000					IC2	3510000	3870000
			CTRL	SQZD						IC1	30400000	2550000000					IC2	3390000	885000
			3595.43	5891.27						IC1	828000000	162000000					IC2	295000	1790000
			3702.14	6770.54						IC1	1390000000	2580000000
			4473.24	9298.33						IC1	52200000	3180000000
			1438.56
										IC2		12300000			Figure 3M	Metaastatic burden
										IC2		4050000000						Days elapsed	CTRL	SQZD
										IC2	784000000	1240000000					IC1 - 83	44	1
										IC2	3040000000	68700000					IC1 - 20	50	0
										IC2	8530000	21000000					IC1 - 40	50	0
																	IC1 - 36	50	0
	Figure 3G	Whole Body															IC1 - 37	50	0
					CTRL Week 4	SQZD Week 4											IC1 - 44	30		1
				IC1	1330000000	1050000000		Figure 3I	Bone								IC1 - 49	43		1
				IC1	56400000	3320000000					CTRL Week 4	SQZD Week 4					IC1 - 50	36		1
				IC1	883000000	1870000000				IC1	1550000	78300000					IC1 - 51	33		1
				IC1	1530000000	13400000000				IC1	1710000	55000000					IC1 - 38	37		1
				IC1	112000000	4230000000				IC1	757000	235000000
										IC1	10900000	1130000000					IC2 - 69	50	0
				IC2		205000000				IC1	15800000	180000000					IC2 - 74	50	0
				IC2		6430000000											IC2 - 76	50	0
				IC2	1380000000	6520000000				IC2		7990000					IC2 - 71	50		0
				IC2	3400000000	695000000				IC2		581000000					IC2 - 75	41		1
				IC2	24800000	646000000				IC2	250000000	3670000000					IC2 - 85	48		1
										IC2	45400000	325000000					IC2 - 25	46		1
										IC2	10800000	248000000					IC2 - 39	40		1

## Sheet: Figure 4
Figure 4B	Piezo Expression		CTRL	SQZD					Figure 4E	Stemness Marker		CD44				PRDM14
			52.3306	72.9346									YODA	RR			YODA	RR
			53.461	61.0207									1.35025	0.796935			1.86169	0.770785
			53.684	62.9744									1.45296	0.932807			1.35465	0.775976
			51.7878	67.7388									1.40728	0.570219			0.847616	0.781167
			54.7663	70.1475
												CD271				ABCB5
													YODA	RR			YODA	RR
													1.23063	0.379632			4.00451	0.526915
													2.43562	0.526975			4.55419	0.959877
													3.64061	0.674318			5.10387	1.39284
Figure 4C	Calcium signal		30 µm	20 µm	10 µm	5µm
			1.01105	1.01403	1.07757	1.09229
			1.03067	1.02716	1.08841	1.11121
									Figure 4G	Tumorsphere
													Days	WT-CTRL							WT-YODA				WT-RR
													4		1198.8	1538.3	1355.1	758.326		1904	2991.38	1319.64		1582.56	343.333	760.857	462.4
													5		1134.03	1396.87	2428.71	1246.07		1832.14	5182.14	2726.71		1677.91	530.968	1221.52	854.621
													6		1550.63	2461.07	3665.65	1721.09		3228.64	5389.38	2945.29		1818.27	528.823	1285.35	765.125
													7		3595.43	3702.14	4473.24	2594.62		5596	8430.29	4703.22		1425.64	462.267	1419	1156.39
									Figure 4H	Tumorsphere
													CTRL	YODA	RR
													1916.36	2982.67	759.864
													1973.24	4493.35	246.388
													2384.24	2506.82	756.327
													1382.93		616.354

## Sheet: Figure 5
Figure 5A	Deformation Index_KO			Inlet	30 μm (CC)	RC	20 μm (CC)	RC	10 μm (CC)	RC	5 μm (CC)	Oulet			Figure 5F	Nuclei Area		CTRL	SQZD
				0.934995	0.980051	1.03767	0.996797	0.869372	1.77396	1.15531	4.00257	0.951898						132.652	155.612
				0.851422	0.811023	1.03249	0.970789	0.740219	1.65329	0.907207	2.52763	1.09125						136.981	125.483
				0.876122	0.834363	0.999466	0.941798	0.842631	1.18268	0.876122	2.55699	1.03767						140.476	130.009
				1.12349	1.13715	0.942373	1.14044	0.891194	1.84702	1.071	3.63935	0.857022
				1.03249	0.907783	0.921755	0.950799	1.02474	1.30602	1.04484	3.70392	0.946874
				1.08681	0.946874	0.914795	0.964143	0.974033	1.14693	1.02003	2.25881	1.10821
				1.07697	0.942373	1.08142	0.998891	0.970789	1.14322	1.12349	2.59257	0.77884
				1.05499	0.858906	0.978429	1.02003	0.995175	1.04688	0.934995	2.75506	1.08142
				0.988163	0.808406	0.96027	0.600287	1.01689	1.46202	0.979528	3.13718	0.979528			Figure 5H	Stemness markers						WT						KO
				0.941798	0.836246	1.04531	0.999466	0.994652	1.34223	0.934995	3.87981	1.02212							CD44	1.7	1.31	1.42	1.2	1.6		1.2	0.84	0.82	1	1.2
				1.04688	0.924058	0.871203	0.923482	0.688778	1.05295	0.888211	2.35175	1.02003							PRDM14	1.83	1.44	2	1.43	1.2		1.8	0.84	0.83	0.95	1.5
				0.970789	0.736609	1.071	0.934995	0.923482	1.24244	1.11203	3.15884	0.87853							CD271	1.7	2.14	1.34	2.35	2.18		1.3	1.8	1	1.4	1.4
				1.08095	0.924633	0.790405	0.987116	0.744563	1.37484	1.04484	3.47634	0.896532							ABCB5	2.78	2.9	2.12	1.4	2.2		0.5	1.7	1	1.6	1.62
				1.05499	0.909562	0.969114	0.974033	0.907207	1.52445	0.933843	2.7705	1.13715
				0.923482	0.982249	0.861993	0.816256	1.00585	1.59588	1.04123	3.33619	1.02527
				1.03249	0.924633	0.996797	0.836246	0.765024	1.50038	1.10481	2.88542	1.02003
				0.907207	0.924633	0.99303	0.883972	0.988163	1.37829	0.888211	2.49424	0.879158
				1.09466	1.03919	1.03249	1.07398	0.994652	1.27284	1.01689	3.60947	1.12773			Figure 5L	Tumorsphere		Days			WT_CTRL					WT-SQZD				WT-SQZD-RR				KO-CTRL				KO-SQZD
				0.979528	1.14228	0.970789	0.77884	1.02003	1.60582	1.03714	3.09416	0.816256						4		638.96	819.914	722.266	404.188		779.302	720.96	2263.3		145.243	206.982	160.459		494.043	306.297	474.37		401.082	232.53	276.649
				0.941798	0.964143	1.16263	1.12208	0.949124	1.24584	0.910713	3.86228	0.978429						5		604.44	744.53	1294.51	664.155		793.708	1314.43	2208.26		153.593	226.624	172.903		656.479	504.289	462.708		308.66	305.729	456.909
																		6		826.487	1311.75	1953.79	917.341		1214.9	2471.19	3647.78		268.987	258.995	218.376		615.046	493.491	735.881		573.934	311.46	458.647
																		7		1916.36	1973.24	2384.24	766.754		3140.05	3608.7	4956.01		249.936	364.016	255.673		729.266	485.963	1121.17		370.602	258.707	479.878
Figure 5B	Viability			CTRL (%)	SQZD (%)
				92	52
				91	60
				90	55
															Figure 5M	Tumorsphere			CTRL	SQZD	SQZD-RR	CTRL	SQZD
																			1916.36	3140.05	249.936	729.266	370.602
Figure 5D	Calcium Signal			10μm		5μm													1973.24	3608.7	364.016	485.963	258.707
				WT	KO	WT	KO												2384.24	4956.01	255.673	1121.17	479.878
				10 µm	10 µm	5µm	5µm												766.754
				1.07757	1.0137	1.09229	1.04445
				1.08841	1.0137	1.11121	1.05267

## Sheet: Figure 6
	Figure 6B	Transwell		WT	KO
				1.55569	0.602253
				1.50733	0.946274
				2.18796	0.67832
	Figure 6D	VCAM expression			Endothelium	WT (CTRL)	WT (SQZD)	KO (CTRL)	KO (SQZD)
					7.94048	6.65832	12.4387	10.3768	5.96225
					8.88885	6.82772	13.0521	8.86571	8.43736
					7.47389	8.23328	12.7993

## Sheet: Figure 7 
Figure 7D	Vessel Permeability
			CTRL	Vessel	WT_CTRL	WT_SQZD	KO_SQZD
			1.3e-05	6.6e-07	4.8e-06	7.5e-06	3.6e-06
			2.3e-05	7e-07	3.3e-06	1.2e-05	5e-06
			1.4e-05	7.3e-07	3.7e-06	1.6e-05

## Sheet: Supplementary Figure 
Figure S1C	DNA Damage																				CTRL							SQZD
			CTRL	SQZD												Figure S6A	CD44_early points		15 min	23.3312	21.3347	22.6593	17.1885	16.4105		17.4717	16.3466	19.9889	19.6263	11.4655				Figure S8A	CD44		CTRL	SQZD					Figure S10D	Tumorsphere		Days		CTRL
			87.9923	73.7729															30 min	20.2991	14.0047	14.0723	22.492	18.1387		12.3292	20.2155	21.3484	17.9006	11.9771							19.4919	32.3466								4	640.08	596.9	505.46
			95.1231	72.629															1 Hrs	25.576	19.2821	6.29365	21.1107	24.0164		14.9362	13.1726	22.4276	18.4278								22.1378	33.9998								5	1353.82	1356.36	1041.4
			108.03	76.3239															2 Hrs	27.2935	19.2673	24.4756	24.894	24.674		22.4276	18.1667	16.4283	17.7633	11.7617							17.5657	38.5305								6	1054.1	970.28	988.06
			82.7304	94.4233															3 Hrs	21.4425	17.8173	21.2499	20.4698	20.4827		32.2642	42.0899	37.618	25.3286	35.7781							23.3901	45.9035								7	1470.66	1026.16	1380.84
			93.0429	85.1734																																	16.9697	31.2315
																																					18.0246	47.4184
Figure S2A	H3K27ac
			CTRL	SQZD												Figure S6B	CD44_Late Points				CTRL							SQZD																					CTRL
			72.4468	37.3329															4 Hrs	102.768	97.2615	99.0115	99.1819	93.0752		121.236	118.484	116.907	114.066	100.268				Figure S8B	CD271		CTRL	SQZD					Figure S11B	CD44			2 Hrs	50.1429	48.0432
			45.9385	47.2052															24 Hrs	91.5651	76.6309	81.8895	89.8803	101.163		144.221	123.472	143.272	155.016	125.053							16.2067	59.7587									4 Hrs	46.9633	52.917
			64.3598	44.6152															48 Hrs	95.7876	117.09	107.283	71.31	112.758		138.403	141.936	126.156	116.202	126.227							18.1626	39.3329									24 Hrs	86.835	91.3269
			83.4414	49.9291															72 Hrs	87.1307	64.3553	76.1542	81.7636	88.2662		109.606	105.87	101.194	108.887	100.53							17.9649	44.7939									48 Hrs	73.3355	67.4014
				73.09																																	19.8072	32.2802									72 Hrs	71.0682	59.2464
																																					10.1895	34.0048
																																					17.5851	36.4432
																																																	CTRL
Figure S2B	H3K27me3		CTRL	SQZD												Figure S6C	ABCB5_early points																										Figure S11D	ABCB5			2 Hrs	27.0157	24.2444
			107.425	89.7779																	CTRL							SQZD																			4 Hrs	25.5563	32.8282
			108.471	91.6373															15 min	18.2554	21.0969	23.9908	18.3905	15.3362		17.7364	14.1598	17.483	16.0481	10.2256																	24 Hrs	28.2067	28.7584
			118.99	98.6873															30 min	17.6707	12.2522	12.6786	16.2844	14.4777		11.5388	17.3389	18.5953	13.7252	9.70365				Figure S10B	CD44		CTRL	CTRL-GsMTx4	SQZD	SQZD-GsMTx4							48 Hrs	27.78	27.8027
			142.39	136.748															1 Hrs	20.8502	16.4376	6.45939	16.9191	24.0164		12.4034	12.0106	10.5576	15.9765								90.932	72.4545	111.104	47.5241							72 Hrs	23.3448	17.833
			115.452	116.338															2 Hrs	16.4353	11.7902	12.2524	12.5993	13.2741		10.5576	8.43941	7.15723	8.13958	6.37934							82.2427	76.1037	105.79	53.211
																			3 Hrs	14.6138	13.7311	13.1676	12.9543	11.9731		15.0826	17.4073	17.6224	12.7648	16.4793							67.9472	71.8889	101.459	59.834
																																					90.9219	74.0619	105.167	57.9735
																																					80.2558	71.621	116.175	53.3501
																Figure S6D	ABCB5_Late Points
																					CTRL							SQZD						Figure S10C	ABCB5
																			4 Hrs	16.654	20.4866	21.8924	21.8758	21.3298		26.9627	23.5262	23.2323	20.6688	22.6842							CTRL	CTRL-GsMTx4	SQZD	SQZD-GsMTx4					Figure S13B	Eucromatin_KO		CTRL	SQZD
Figure S3B	H3K27ac_long Time					CTRL						SQZD							24 Hrs	22.1069	19.5459	19.1675	17.2778	25.703		33.2914	26.2179	26.1168	31.9478	27.1088							58.0384	72.2001	80.1073	53.9078								50.1753	57.4478
			2 Hrs	22.7916	27.7914	26.591	31.2958	29.7101		25.2715	27.0279	28.223	24.6822	33.6928					48 Hrs	11.7083	16.3264	12.6153	10.6434	15.4532		23.2595	24.8239	22.2728	21.5819	24.6812							69.429	72.753	70.1128	56.537								51.9479	46.8899
			4 Hrs	41.2136	30.6236	38.493	35.826	41.8963		30.9024	32.0554	30.0568	28.8288	27.5495					72 Hrs	13.7111	10.9179	11.1709	13.8273	15.3911		15.277	24.761	20.2158	15.8714	24.0392							74.1555	83.9385	84.9497	60.3585								49.5337	42.7317
			24 Hrs	51.7052	44.0138	37.9102	60.802	53.7423		64.9448	72.6673	78.6178	53.8781																								74.5863	73.3751	79.4018	67.2825								58.716	53.3848
			48 Hrs	35.6413	54.1371	34.496	56.3646	45.3933		24.5534	27.4454	43.4232	38.0533	27.8121																							73.0534	56.6598	85.3963	59.62								40.0516	61.3169
			72 Hrs	20.9232	23.646	19.8465	19.3987	25.9848		23.6268	22.4065	20.5836	28.6479	27.4703
Figure S3D	H3K27me3_long Time					CTRL						SQZD				Figure S7B	CD44 Flow only					CTRL						Flow
			2Hrs	52.8966	53.1379	47.55	54.1006	64.8044		177.749	160.496	173.612	161.123	136.369					2 Hrs	59.2982	53.9161	61.0971	75.4862	63.6659		55.6938	52.6569	36.6525	41.216	64.041															Figure S13C	Heterochromatin_KO		CTRL	SQZD
			4 Hrs	41.0049	47.3289	47.1529	36.8883	53.8097		96.6882	91.4865	84.3408	95.0762	99.5046					4 Hrs	53.4807	65.26	64.1864	64.7514	60.865		52.6834	68.3215	49.2369	62.047	59.2677																		18.8332	13.421
			24 Hrs	48.6668	55.7865	47.3071	55.8517			109.395	97.9015	114.118	103.332	105.707					24 Hrs	37.8313	48.9247	49.715	45.9381	45.1835		67.7916	69.281	49.2446	51.6873	53.6083																		14.3634	7.10217
			48 Hrs	80.2583	97.8098	84.3104	113.278	78.7581		71.3969	63.9233	76.5837	65.0722	67.3297					48 Hrs	56.9974	53.1498	66.4647	64.4084	55.4866		61.7867	51.5185	32.6481	44.5988	66.8022																		16.6812	7.2101
			72 Hrs	76.9132	93.2917	117.664	62.5101	96.2485		69.247	85.5688	83.3069	93.9645	84.2227					72 Hrs	44.5171	48.9916	48.0854	59.8761	64.1004		68.0929	71.5363	48.243	59.8203	61.9058																		15.6466	7.10653
																																																13.6713	7.28636
																						CTRL						Flow
Figure S4C	Protein digestion															Figure S7D	ABCB5 Flow only		2 Hrs	46.0164	42.7187	44.6234	46.2774	52.3761		38.7767	37.6881	36.196	37.2156	38.9007
				logFC-SQZvsC															4 Hrs	34.1674	44.3354	32.8128	36.5393	38.0702		33.7915	43.9824	40.8751	28.0799	46.5817
			COL1A2	5.10519															24 Hrs	53.9703	57.9059	22.2753	53.7663	53.7823		27.7773	38.434	38.6921	26.364	35.1247
			COL3A1	5.10039															48 Hrs	36.653	38.9186	45.7069	45.3081	33.633		30.4169	43.036	29.3057	30.5752	39.3417
			KCNK5	0.264246															72 Hrs	30.5138	34.7211	31.3536	37.8654	38.1563		47.5022	43.0696	37.2974	55.6329	47.4398
	TGb3
				logFC-SQZvsC
			JUN	0.252043
			COL1A2	5.10519												Figure S7F	Tumorpshere
			COL3A1	5.10039															Days		CTRL				FLOW only
																			4	829.733	664.633	565.15		342.9	757.767	504.825
																			5	664.633	932.543	595.086		791.633	605.971	518.886
	Extravasation																		6	1134.53	1313.54	718.457		909.32	745.067	787.4
				logFC-SQZvsC															7	993.775	1346.2	732.971		708.025	903.514	903.514
			THY1	7.15314
			PTAFR	0.275634
	Calcium Signalling
				logFC-SQZvsC
			FGFR4	0.240631
			PTAFR	1.14014
			PDGFRB	0.291306
	Cell cycle
				logFC-SQZvsC
			DBF4	-0.0808631
			TTK	-0.211091
			CDKN1A	-0.193957
			PLK1	-0.160755
[truncated: 19 more columns]

## Sheet: Supplementary figure 9
							YAP1 - Nuclei-Cytoplasm ratio												p-ERK - Nuclei-Cytoplasm ratio												NfKB - Nuclei-Cytoplasm ratio														mTOR -Nuclei intensity
					CTRL					SQZD							CTRL					SQZD								CTRL					SQZD									CTRL					SQZD
	Figure S9B			7 Min	15 mins	50 mins			7 Min	15 mins	50 mins			Figure S9C		7 Min	15 mins	50 mins			7 Min	15 mins	50 mins				Figure S9D		7 Min	15 mins	50 mins			7 Min	15 mins	50 mins					Figure S9E		7 Min	15 mins	50 mins			7 Min	15 mins
				0.084707	0.0377525	0.108741			0.141135	0.101092	0.157341					-0.134476	-0.134361	-0.149943			-0.0493888	0.0202755	0.00744938						0.110095	0.11005	0.117971			0.0568815	0.106089	0.118185							0.00520154	0.00519887	0.00541529			0.00495535	0.00806591
				0.0879412	0.00595743	0.0972838			0.159999	0.0764411	0.13385					0.0845276	0.0841371	0.0232729			0.00759712	0.356213	-0.154455						0.0902943	0.0903444	0.148928			0.0455089	0.141465	0.299983							0.00591866	0.00591582	0.00646396			0.00432227	0.00484004
				0.0601741	0.205837	0.0064213			0.229233	0.220392	0.171428					-0.0991216	-0.0990527	-0.0130085			-0.0260099	0.259088	-0.11608						0.0300943	0.0300698	0.0915978			0.0540971	0.220988	0.237259							0.00441951	0.00442767	0.00847776			0.00755341	0.00774154
				0.0880555	0.124682	0.143839			0.167098	0.0614545	0.155866					0.045899	0.045899	0.00550216			-0.00252485	0.0577501	0.0841225						0.15833	0.158171	0.20709			0.156016	0.143477	0.0947342							0.00537861	0.00538038	0.00347299			0.00534903	0.00689897
				0.144213	0.0551015	0.124129			0.117932	0.30818	0.12511					-0.196887	-0.19666	0.0839696			0.0227906	0.0547289	-0.0969494						0.0612319	0.0612239	-0.0233308			0.345807	0.207656	0.295893							0.00662187	0.00663681	0.0058944			0.00489705	0.00713484
				0.0761887	0.0430784	0.150522			0.117306	0.14789	0.0786396					-0.0627023	-0.062731	0.0577136			0.12854	-0.132763	0.00417261						0.0576753	0.0578	0.0603436			0.256041	0.426448	0.00622527							0.00656331	0.00656017	0.00634306			0.00832552	0.005927
				0.114442	0.104608	0.132712			0.052356	0.110748	0.131969					-0.0586173	-0.0585382	0.00156841			-0.243047	0.104352	0.0162394						0.121267	0.121386	0.366519			0.192308	0.231739	0.193523							0.00466243	0.00467771	0.00802353			0.00728221	0.0092681
				0.104153	0.0886915	0.102232			0.0610283	0.326839	0.262086					0.040891	0.0410636	0.0240686			0.0138225	0.106079	0.0130875						0.0202598	0.0196277	-0.010571			0.303777	-0.000422527	0.0985796							0.00517536	0.00516674	0.00519172			0.0056074	0.00702951
				0.0578431	0.0992074	0.122539			0.120366	0.120861	0.120426					-0.0270578	-0.0270578	0.067725			0.0424964	0.00701593	-0.144581						0.0327338	0.0327323	-0.0344032			0.304519	0.100113	0.17338							0.00391011	0.00391052	0.00594934			0.00638113	0.00740246
				0.0996796	0.106911	0.0964787			0.210274	0.123691	0.138068					-0.127903	-0.12885	0.214395			0.172931	-0.0696245	0.137108						-0.0110979	-0.0110362	0.181826			0.109374	-0.0921732	0.138472							0.00273956	0.00275158	0.00547117			0.00390073	0.00364499
				0.178883	0.126901	0.106921			0.225492	0.0596708	0.229647					0.0191514	0.019248	-0.14333			-0.0146881	0.0784481	-0.138825						0.0294252	0.0295058	0.0379678			0.227182	0.00303149	0.150729							0.00305883	0.00305455	0.00567912			0.00272938	0.00891404
				0.0742566	0.0763048	0.110884			0.145249	0.173153	0.107272					-0.0179341	-0.0177876	0.195204			-0.0139102	-0.00801651	0.140751						-0.079741	-0.0798465	0.0489808			0.0632179	-0.00398737	0.0458421							0.00668411	0.00668356	0.00677428			0.00701641	0.00729175
				0.0948802	0.13224	0.0953075			0.2021	0.0977848	-0.0190077					0.0366811	0.0368596	-0.0396206			0.176727	-0.0897586	-0.134719						-0.0898748	-0.0897602	-0.00136034			0.18574	-0.0273595	0.33123							0.00644894	0.00644627	0.00665962			0.00799114	0.00763354
				0.0560035	0.161212	0.0788168			0.199188	0.0807576	-0.0995698					-0.204685	-0.205979	-0.0258363			0.0550525	0.316397	-0.192715						-0.017872	-0.0178056	0.221133			0.223161	0.211098	0.0800006							0.00881154	0.00879767	0.00655302			0.00600867	0.0102529
				0.117413	0.0831523	0.106487			0.0766327	0.144692	0.12442					-0.158136	-0.158129	0.0102604			-0.0738906	0.0382102	-0.0182215						0.184411	0.184375	-0.000268544			0.257422	-0.00939621	0.0158633							0.00691285	0.00689402	0.00494139			0.00550806	0.00905576
				0.10618	0.160397	0.15961			0.271705	0.112813	0.0789404					-0.142776	-0.142843	-0.154052			-0.0083464	0.012355	0.00796141						0.118855	0.118865	-0.0306885			0.188271	0.130978	0.1608							0.00738997	0.00737717	0.00723299			0.00412246	0.0050875
				0.0959211	0.10451	0.0856746			0.0982814	0.110664	0.0994515					-0.0372661	-0.0372763	0.0370147			-0.104396	-0.102721	0.23338						0.0859054	0.0860485	0.0744261			0.0801097	0.125207	-0.0336245							0.0064315	0.00643376	0.00674497			0.00702953	0.00785004
				0.0674388	0.0896163	0.103509			0.10222	0.154205	0.100989					0.0300003	0.0295342	0.0216617			0.0815305	0.182838	-0.10823						0.0516689	0.0516852	0.0658979			0.176468	0.0418884	0.260756							0.00559722	0.00558176	0.00570868			0.00680293	0.00528106
				0.0452689	0.130113	0.100353			0.186893	0.0301082	0.166716					0.0993819	0.0993566	0.0528344			0.0475503	0.202822	-0.0520884						-0.0867295	-0.0864799	0.126937			0.069591	0.0439798	-0.0548531							0.00352637	0.0035283	0.00611218			0.0077209	0.00643557
				0.0661972	0.133718	0.103497			0.204641	0.207326	0.0823926					-0.281367	-0.279085	0.237934			-0.0833263	-0.149474	-0.0545723						0.112367	0.112375	0.113014			0.146318	0.058724	0.0955479							0.00501574	0.00500816	0.00804827			0.00797077	0.0043337
				0.113932	0.141159	0.133416			0.112677	0.202839	0.062039					-0.000379721	-0.000856734	0.144796			-0.0659572	0.00230058	0.0152052						0.0866891	0.0866327	0.136384			0.109026	0.0585316	0.0514677							0.00645076	0.00648328	0.00500863			0.00732086	0.00615077
				0.0554974	0.0977141	0.0843467			0.180525	0.158365	0.0812456					-0.286997	-0.286992	-0.346819			0.154735	0.0179139	-0.0154979						0.152188	0.152158	-0.0139039			0.127295	0.127933	-0.00740621							0.00653499	0.00653804	0.00475065			0.00901129	0.00490077
				0.0619056	0.081619	0.111737			0.212099	0.0847174	0.196236					-0.190998	-0.188848	-0.347978			0.0533547	-0.0258287	0.107843						0.148386	0.148362	0.156798			0.0640741	0.045955	-0.0321899							0.00642827	0.00643452	0.00782939			0.00499053	0.0050202
				0.102368	0.168442	0.085563			0.13886	0.233884	0.0970179					-0.00191719	-0.00193851	-0.184007			0.0641185	0.0336645	0.0447138						-0.040476	-0.0404934	0.0848635			0.0979764	0.175702	0.106684							0.00489423	0.00488954	0.00747934			0.00558999	0.00560722
				0.0728364	0.140854	0.110537			0.0754735	0.201466	0.0860058					0.0130722	0.0130722	0.000561693			-0.0399081	0.0283899	-0.139176						0.115866	0.115875	0.0263943			0.0809311	0.192748	0.22256							0.0061653	0.00615654	0.00577208			0.0061223	0.00426474
				0.0803531	0.0398567	0.100812			0.113624	0.0127582	0.257444					-0.184345	-0.184384	-0.10313			0.116545	0.0362163	-0.185288						-0.0693464	-0.0692446	0.113224			0.155805	0.0878586	0.114419							0.00431282	0.00432045	0.00394684			0.00634484	0.00717448
				0.183123	0.0776569	0.1981			0.0821447	0.0132683	0.0931014					0.0481582	0.0481582	0.0172188			0.132696	-0.00306472	0.0164562						0.140826	0.14105	0.0110801			0.12976	0.0518321	0.00363025							0.00456112	0.00455156	0.00831087			0.0111992	0.00696313
				0.164566	0.145783	0.105903			0.147759	0.0437195	0.099818					0.020739	0.020739	-0.070892			0.174325	0.0352054	-0.0766477						-0.0129073	-0.0301275	0.0936501			0.0736096	0.106685	0.0432502							0.00677392	0.00677206	0.00659538			0.00445883	0.00656064
				0.107042	0.0759641	0.114295			0.223328	0.0317039	0.202259					0.194092	0.194092	-0.229206			-0.00591511	-0.195534	-0.0478408						-0.030072	0.464329	0.077826			0.176211	0.2952	0.0721089							0.00520316	0.00520808	0.00882574			0.00477086	0.00709036
				0.157177	0.035907	0.164149			0.135217	0.224753	0.105579					0.0316821	0.0316701	0.0579909			0.163287	-0.171888	-0.207001						0.464345	0.0926801	0.0945949			0.12718	0.00124119	0.0227217							0.00661112	0.0066115	0.00643236			0.00424009	0.00823164
				0.058616	0.187899	0.0914469			0.0490501	0.305338	0.125427					-0.346993	-0.346881	0.0741176			0.198403	0.0230237	-0.0512479						0.0926381	0.0371702	0.00228295			0.0183767	0.0936682	0.0236124							0.00446113	0.00445402	0.00643523			0.00752275	0.002573
				0.13526	0.106303	0.0329831			0.0931558	-0.000880043	0.0711294					0.0339844	0.0340938	-0.184177			0.0734383	-0.116023	0.0978706						0.0371936	0.108946	0.110591			0.215608	0.159199	-0.0264503							0.00455335	0.00456145	0.00809445			0.0051508	0.00547322
				0.106166	0.129245	0.0883243			0.22174	0.139858	0.141091					-0.239805	-0.241799	0.0618293			0.0218471	0.0672624	0.00594164						0.109027	0.0196959	0.129206			0.221431	0.0965295	0.0349126							0.00406939	0.00406723	0.0101401			0.00678099	0.00444259
				0.0881784	0.105651	0.0779667			0.178971	0.165996	0.163505					-0.232215	-0.233709	0.127711			-0.249137	0.22064	-0.0244417						0.0196139	-0.0440831	0.0510525			-0.0148302	0.210781	0.0212067							0.00642922	0.00642106	0.00568304			0.00742691	0.00802349
				0.16643	0.0734539	0.110737			0.142739	0.193391	0.224237					0.22433	0.224202	-0.048591			0.101158	0.0958572	0.0521531						-0.0441666	0.248828	0.00867098			0.384862	0.211124	0.0833701							0.00423503	0.00423863	0.00815339			0.00719863	0.00757697
				0.121232	0.139011	0.110807			0.161274	0.195468	0.152012					-0.022239	-0.0222331	-0.248772			0.0273926	-0.0233371	0.187333						0.248691	0.034051	0.0379908			0.128367	0.12189	0.106547							0.00655453	0.00656011	0.00417219			0.00707018	0.00623602
				0.064035	0.117896	0.124958			0.138959	0.183089	0.10454					0.0104665	0.0104665	0.0192273			-0.00538682	-0.0411283	0.089588						0.0340397	0.0091881	0.305379			0.115569	0.237468	0.153378							0.00467278	0.00467427	0.00846449			0.00586577	0.0058549
				0.167841	0.143192	0.0980316			0.141666	0.119776	0.0612839					-0.240014	-0.240158	-0.133599			0.0144308	0.081684	-0.184543						0.00919155	0.0577898	0.172531			0.23943	0.235795	0.0516631							0.00578378	0.00578036	0.00722147			0.00667851	0.00613219
				0.0905874	0.0869036	0.134929			0.181421	0.133183	0.140526					-0.0171181	-0.0171987	-0.00334614			-0.0249415	0.0369713	0.00461308						0.0577749	0.17498	0.0759318			0.0691315	0.196818	0.0857956							0.00498225	0.00498246	0.00587744			0.00718499	0.00696767
				0.0400133	0.138096	0.10476			0.161769	0.133324	0.217112					-0.0155445	-0.015578	0.00894374			0.17067	0.282927	-0.0547493						0.175017	-0.0239115	0.0584363			0.120332	-0.0297922	0.112645							0.00700294	0.00699452	0.00721718			0.00591814	0.0057534
				0.0378752	0.121233	0.0611676			0.120891	0.180853	0.2081					-0.00975062	-0.0098484	-0.0524298			-0.00472759	0.34916	0.192915						-0.0239067	0.153836	0.0617238			0.115556	-0.0184294	0.104111							0.00481754	0.00481711	0.00764542			0.00494538	0.00634219
				0.134103	0.159418	0.104825			0.252061	0.200738	0.165871					-0.0409748	-0.0410891	-0.0825754			0.0360303	-0.261025	0.0530271						0.153857	0.0912367	0.134374			0.055067	0.0386635	0.247878							0.00535576	0.00535744	0.0067619			0.00672129	0.00816906
				0.111506	0.137176	0.0647449			0.186729	0.262305	0.111807					-0.224274	-0.223592	-0.0595125			-0.14041	-0.106672	-0.0677178						0.0911752	0.00800626	0.126772			0.18833	0.142731	0.104123							0.00378679	0.00378713	0.00534			0.00857022	0.00676296
				0.155244	0.0800193	0.0821115			0.24929	0.247493	0.133342					0.0299167	0.0319856	0.12215			-0.0362957	-0.175036	-0.194451						0.00798845	0.0577337	0.0652237			0.196858	-0.0215954	0.1248							0.00648187	0.00650063	0.00736284			0.00737754	0.00459145
				0.128171	0.100014	0.0312545			0.0966718	0.221714	0.144919					0.199419	0.199396	-0.00265021			-0.0812469	0.0102997	0.166038						0.0576882	0.0520012	-0.00296307			0.171681	0.0931436	0.0612715							0.00792032	0.00789786	0.00678482			0.0050139	0.00838713
				0.0724346	0.129393	0.138711			0.108338	0.0909407	0.261821					-0.171873	-0.171751	-0.0249278			-0.202673	-0.135479	0.0637891						0.0519628	0.0162847	0.0490814			0.105529	0.0721605	0.207217							0.00463309	0.00462325	0.00557528			0.00646881	0.00733961
				0.0722055	0.207894	0.197211			0.0993812	0.214244	0.051374					0.0154991	0.0154991	-0.0749528			-0.281437	0.156276	-0.034626						0.0161859	0.0366964	0.0790284			-0.0361743	0.226062	0.0481545							0.00399689	0.00401315	0.00608379			0.00700063	0.00602488
				0.079409	0.137153	0.182935			0.294261	0.2239	0.0700509					-0.149323	-0.149219	-0.0285642			-0.279954	-0.00543089	-0.0016315						0.0367102	0.0383939	0.0491885			0.00350435	0.0647678	0.115064							0.0062084	0.00619516	0.00568394			0.00556075	0.00774363
				0.0308583	0.0933597	0.0703949			0.0791025	0.202967	0.0340551					-0.306789	-0.307165	0.00962363			0.0633349	-0.0278491	-0.0113153						0.0389685	0.0355032	0.0331863			0.0484675	0.184823	0.212997							0.00516352	0.00516541	0.00803032			0.00573326	0.00631667
				0.0736312	0.135963	0.0834476			0.241051	0.0932176	0.11739					-0.101061	-0.101142	-0.102148			0.0327391	-0.116909	-0.195563						0.0354328	0.0179805	-0.0368897			0.0530007	-0.00981828	0.0822571							0.00465397	0.00464231	0.00712647			0.00584495	0.00613016
				0.0587124	0.152921	0.139108			0.14994	0.102783	0.110039					-0.251818	-0.251788	0.218461			0.152314	0.0264921	-0.0767733						0.0179717	0.0543835	0.0925216			-0.0211868	-0.00728105	0.0256717							0.0064015	0.00638673	0.00699421			0.00413124	0.00714202
				0.103312	0.0631046	0.0512818			0.125179	0.0472115	0.127281					-0.194246	-0.194164	0.0186406			0.0350053	0.018804	-0.175136						0.0545006	-0.100088	0.0247595			-0.00451674	-0.0182355	0.222903							0.00657011	0.00655316	0.00549338			0.00680916	0.00697698
				0.0970471	0.11247	0.0586521			0.160524	0.0275851	0.0764389					-0.0754245	-0.0754245	0.00915528			-0.191874	-0.056393	0.109194						-0.100074	0.00312874	0.0719548			0.334742	0.13118	0.109826							0.00656352	0.00655901	0.00787452			0.00650122	0.00452099
				0.0930744	0.100092	0.0854187			0.134499	0.293494	0.0936189					-0.0879421	-0.0880599	-0.235071			-0.0597685	0.0813192	0.152408						0.00311692	0.0401032	0.0429191			0.013495	-0.0369143	0.100608							0.00483317	0.0048345	0.0061687			0.00752188	0.00518471
				0.0644276	0.0696127	0.101834			0.207635	0.124101	0.0737547					0.0361424	0.0361424	-0.157082			-0.00700076	-0.0820001	0.0765065						0.0401148	0.0274645	0.145581			0.0788698	0.0559473	0.141948							0.00580292	0.00580266	0.00756442			0.00650373	0.00798203
				0.0445486	0.0837103	0.124694			0.176497	0.16541	0.191565					0.00489945	0.00489945	0.0405666			0.143006	-0.11964	-0.261852						0.0274857	0.248824	0.103717			0.145966	0.0682237	0.161319							0.00562782	0.00563858	0.00644547			0.00687613	0.00673754
				0.0474014	0.183293	0.0696789			0.0437816	0.0752676	0.100578					-0.138871	-0.138871	-0.118493			-0.164763	0.132258	0.00735966						0.249499	0.0501457	0.0887898			0.0823957	0.0559835	0.148467							0.00352853	0.00354168	0.00716962			0.00524214	0.00463903
				0.0439454	0.101408	0.0814478			0.0420461	0.333249	0.140562					0.309875	0.309875	-0.193798			-0.0498175	-0.228962	0.0815707						0.0501269	0.0296418	0.278632			0.189989	0.11176	0.0216622							0.00524172	0.005261	0.00633428			0.00649851	0.00607463
				0.0626313	0.104591	0.231384			0.20553	0.125754	0.0591628					-0.278154	-0.2784	0.13547			0.0298334	-0.218439	0.0201831						0.0296667	0.126607	-0.00444796			0.108299	0.00960866	0.0209938							0.00523539	0.00523246	0.00764894			0.00723903	0.00666482
				0.0915706	0.118453	0.115848			0.156836	0.126121	0.104762					-0.203158	-0.203168	-0.168639			0.0069778	-0.0876912	0.00776183						0.126556	0.125314	0.0717889			-0.00188597	0.0765288	0.0599861							0.00487153	0.00486901	0.00856528			0.00501099	0.00724872
				0.165644	0.0846569	0.0932702			0.168345	0.120902	0.0670406					-0.0720902	-0.0720902	-0.239878			0.0656646	-0.0231969	0.0219675						0.125353	0.00361633	0.103728			0.320794	-0.0075609	0.352861							0.00430855	0.00430039	0.0059935			0.00711978	0.00531373
				0.0837975	0.0903028	0.109533			0.144304	0.183557	0.188654					0.0274867	0.0274867	0.00606737			0.0372323	0.0724112	0.0196397						0.00350564	0.019395	0.0668324			0.0648299	0.0289159	0.0507266							0.00308927	0.00686783	0.00565868			0.00544886	0.00546659
				0.116975	0.0627261	0.18962			0.1722	0.115643	0.253783					0.0120346	0.0120346	-0.0532922			0.0249014	-0.0982481	-0.205094						0.0198853	0.0883164	0.118011			0.132298	0.0118082	0.114171							0.00687498	0.00957921	0.0042227			0.00341882	0.00725629
				0.128837	0.141158	0.0885805			0.0861399	0.149635	0.116819					-0.0482711	-0.047948	-0.0947853			0.0245042	0.00780069	0.248793						0.0882712	0.0289684	-0.084405			0.186003	0.110531	-0.0586257							0.0095978	0.00648975	0.00692606			0.00576485	0.00748235
				0.0654504	0.113624	0.147605			0.12935	0.123466	0.114667					0.0212845	0.0225749	-0.0977601			0.0580267	-0.375936	-0.174075						0.0289627	0.15726	0.113367			0.152155	0.128932	0.12035							0.00648595	0.0060683	0.00676213			0.00755077	0.00590368
				0.0965377	0.0810392	0.0704471			0.110835	0.180207	0.0357737					-0.10528	-0.105239	-0.146528			0.0462885	-0.0839617	-0.147098						0.157254	-0.0554161	0.0459481			0.276522	0.180534	0.0219094							0.00606778	0.00773324	0.0063826			0.00577422	0.0049336
				0.124891	0.0497202	0.0959635			0.254582	0.197769	0.146336					0.18794	0.187906	0.0642259			0.0151287	-0.185733	0.00290512						-0.0554114	0.00947457	-0.00554259			0.238215	-0.00303316	-0.0365315							0.00771311	0.00576757	0.00558025			0.00787031	0.006635
				0.0223939	0.126111	0.243507			0.225856	0.217998	0.116408					-0.153285	-0.153424	-0.0348326			0.0972863	-0.0371112	-0.130792						0.00943106	0.0397647	0.201875			0.0927044	-0.0208015	0.0113128							0.00577467	0.00459476	0.00714397			0.00742879	0.00592523
				0.121158	0.190442	0.09731			0.224944	0.131002	0.14433					-0.0696379	-0.0697407	-0.0118698			-0.201885	-0.0939351	-0.178384						0.0397711	-0.0265696	0.0640729			0.257835	-0.0251861	0.15037							0.00841861	0.00621463	0.00840474			0.00697273	0.00559067
				0.147553	0.16547	0.0910798			0.133987	0.118801	0.0400945					-0.00786745	-0.00786745	7.70722E-05			0.00185257	0.0365165	-0.0930158						-0.0266041	0.0696587	0.104434			0.146747	-0.00142596	0.257974							0.00679307	0.00707577	0.00582194			0.00581638	0.0057346
				0.119901	0.0341622	0.130392			0.111057	0.238204	0.293816					-0.0197762	-0.0197317	0.0083752			0.00376118	-0.189428	-0.132786						0.0696737	0.0184378	0.0436633			0.0555065	0.0717538	0.0329935							0.00458931	0.00483532	0.00583831			0.0062164	0.00660332
				0.0724412	0.0830878	0.0645831			0.199315	0.235561	0.174508					0.0326208	0.0327966	0.0113886			-0.0822346	-0.292443	0.016629						0.018422	0.0125846	0.272947			-0.0628008	-0.0609362	0.0539606							0.00621545	0.00795519	0.00564679			0.00571322	0.01089
				0.1728	0.0886047	0.10296			0.149173	0.161912	0.111802					0.06129	0.06129	-0.00664446			0.127673	0.160831	-0.0347351						0.0125923	0.0404587	0.0839769			0.129831	0.331093	0.00976719							0.00707234	0.00602443	0.00786415			0.00662006	0.00460169
				0.119159	0.150944	0.118208			0.0497299	0.101284	0.146908					0.0247073	0.0256839	0.122632			0.00074109	0.050733	-0.108792						0.0404639	0.214489	0.0126549			0.0164987	0.0742628	0.223952							0.00483692	0.00498074	0.00902315			0.00554351	0.00506495
				0.194129	0.0834379	0.0728361			0.0775834	0.184343	0.105065					0.111002	0.111449	-0.0468716			0.00776479	-0.118049	-0.0010822						0.214764	0.0435791	0.00756255			0.0514557	0.140396	-0.0228657							0.00795778	0.00503901	0.00615718			0.00668696	0.00694098
				0.116103	0.0749929	0.155758			0.151919	0.110444	0.129386					0.0370855	0.0370855	-0.327783			0.00746646	0.0387719	0.0093735						0.0435244	-0.0541555	0.0492265			0.132058	0.0949076	-0.0238922							0.00601546	0.00472649	0.00661963			0.00770724	0.00545169
				0.191192	0.0793436	0.233413			0.122704	0.0944966	0.0670934					0.0244468	0.0244468	-0.117984			0.0306477	0.230188	-0.00568099						-0.054097	0.0413778	0.00688023			0.146722	0.103669	0.130733							0.00498675	0.00749538	0.00566952			0.00716558	0.00674775
				0.0882786	0.0711606	0.0997759			0.14993	0.182923	0.153701					0.0765376	0.0765376	0.0130419			0.075267	0.0984907	-0.165532						0.0414104	-0.0121478	0.0374597			0.207861	0.153482	0.0305799							0.00504508	0.0061057	0.00565119			0.00521465	0.00753315
				0.0589275	0.103215	0.0900985			0.169183	0.181001	0.0934336					-0.269492	-0.269579	0.146206			-0.126255	-0.00464037	0.072808						-0.0121692	-0.00828091	0.0979241			0.118571	0.225477	0.00803471							0.00472032	0.00714013	0.00654452			0.00767425	0.00564206
				0.112711	0.0264663	0.0924462			0.192014	0.0932281	0.105429					-0.0527638	-0.074033	-0.0116771			-0.0161743	0.0046088	0.0463973						-0.00829289	0.0215315	0.00658089			0.097067	0.0527743	0.0483383							0.00749737	0.00529477	0.00698949			0.00509447	0.0108167
				0.0601921	0.128811	0.101944			0.161559	0.21391	0.105408					0.0315397	0.0317042	-0.101189			-0.0806608	-0.266092	0.210796						0.0235851	-0.0172873	0.0975591			0.0636459	0.101621	0.408575							0.00611347	0.00686211	0.00570342			0.00723512	0.00327398
				0.0399851	0.0792498	0.208968			0.175541	0.150353	0.0519582					0.320685	0.320709	-0.0188203			-0.00641954	-0.0983023	-0.0552148						-0.0172991	0.0444729	0.10939			0.0209056	0.0340914	0.067962							0.00715214	0.00625512	0.00836702			0.00580108	0.00602293
				0.0514677	0.129178	0.0496227			0.362109	0.154541	0.0467969					-0.325621	-0.325311	0.263477			-0.164735	-0.0889842	0.174454						0.0444551	0.27221	-0.00253415			0.302336	0.217134	0.170172							0.00529889	0.00498109	0.00657675			0.00807926	0.00756506
				0.0619446	0.0787629	0.184313			0.141497	0.153031	0.0944943					-0.0174173	-0.0174242	-0.0953584			-0.161676	0.0528287	-0.097579						0.272134	0.0858716	0.114848			0.16641	0.0503708	0.174753							0.00688735	0.00668038	0.00845699			0.00780944	0.0050441
				0.01589	0.218894	0.0957383			0.0912113	0.148388	0.279552					-0.125372	-0.125323	0.0216584			-0.130184	0.0518289	0.0771596						0.0858526	0.044643	0.0591265			0.151035	0.201588	-0.0422156							0.00625428	0.00737572	0.00579633			0.00700627	0.00557179
				0.0571564	0.0827273	0.0806211			0.0908452	0.243365	0.157844					-0.197453	-0.197382	-0.0127772			0.0325055	0.0128871	-0.0747636						0.0446726	-0.0173424	0.175441			0.025196	0.166087	-0.0314639							0.00498265	0.00543409	0.0072725			0.00548926	0.00764571
				0.159843	0.0864878	0.0714457			0.195659	0.159931	0.0140424					0.0420923	0.0420923	-0.11441			0.0130389	-0.0859481	-0.0421403						-0.0173624	0.0429363	0.0491283			0.241086	0.210019	-0.00916113							0.00669296	0.00429439	0.00631445			0.0084037	0.00803515
				0.0839386	0.0767708	0.132227			0.134099	0.11431	0.260928					0.0768785	0.0768793	-0.0692516			0.0245706	0.188115	-0.275618						0.0429585	0.0697841	0.272098			0.204611	0.153198	0.0599068							0.00737088	0.0044432	0.00478639			0.00648366	0.0053851
				0.0791388	0.0792717	0.112911			0.170017	0.196513	0.1544					0.0829724	0.0829638	-0.0872637			-0.0733781	-0.0419919	-0.100058						0.0695156	0.182371	0.136672			0.194651	0.334029	0.0823324							0.00543924	0.00386091	0.00814874			0.00590563	0.00543345
				0.0868835	0.097012	0.115637			0.14682	0.120149	0.0524141					0.0499194	0.0499121	-0.320752			0.0223081	-0.248598	0.023822						0.182296	0.0887258	0.0386332			0.0502455	0.120741	0.140699							0.00430621	0.00456069	0.00508161			0.00555592	0.00637209
				0.0354514	0.0512375	0.124998			0.086641	0.139795	0.085856					0.192136	0.192056	-0.293438			0.0895848	-0.051691	-0.00452717						0.0889644	0.256915	0.0319			-0.0373479	-0.00223311	0.221669							0.00445648	0.00502564	0.00607334			0.00561695	0.0043389
				0.0618174	0.167092	0.0887849			0.0966331	0.136052	0.0765666					0.0919842	0.0919842	0.264452			-0.223312	-0.0274664	0.135195						0.256841	0.216676	0.108096			0.17557	0.103618	-0.00164835							0.00386652	0.00533535	0.00596422			0.00444588	0.00679231
				0.0469966	0.0478754	0.0777584			0.157662	0.115368	0.148554					-0.0354312	-0.0354312	-0.0451632			0.0499867	-0.0701528	-0.175329						0.216724	0.194967	0.166002			0.138163	0.372275	0.0300133							0.00456898	0.00355391	0.00602442			0.00583551	0.00692755
				0.164993	0.116245	0.120627			0.181567	0.155411	0.212647					0.137511	0.137647	0.232292			0.0227989	-0.133698	0.00402924						0.194987	-0.0246834	0.0164387			0.0797909	0.144552	-0.0682003							0.00503402	0.00376904	0.00547378			0.00873691	0.00743123
				0.0802976	0.0954507	0.075301			0.115114	0.187538	0.10117					0.0038784	0.00390227	-0.286053			0.0849714	0.052293	-0.156025						-0.0246747	0.141602	0.0359583			0.0248263	0.0193651	0.0771602							0.0053235	0.00598279	0.00761864			0.00599579	0.00617458
				0.105148	0.0545019	0.110149			0.186153	0.171335	0.114151					-0.233835	-0.234047	0.0489456			-0.10101	0.0987551	0.0457332						0.141605	0.212957	0.00716742			0.0274967	0.026936	0.0845512							0.00355983	0.00624068	0.00880527			0.0062544	0.00508363
				0.0859951	0.061782	0.136011			0.24677	0.133234	0.179251					-0.223324	-0.223561	0.0187527			0.155188	-0.260154	-0.00349644						0.212981	0.199873	-0.0464099			0.0562373	0.121744	0.0507145							0.00377214	0.00416699	0.00581125			0.00748698	0.00689564
				0.0830789	-0.0123089	0.0934138			0.145287	0.0728975	0.0984666					-0.023181	-0.0231842	-0.189393			0.0244786	-0.192595	0.123829						0.201084	0.0933295	0.060146			0.132732	0.127595	0.129849							0.00598352	0.00428409	0.00507027			0.00610544	0.00601388
				0.118508	0.0875636	0.16958			0.0685068	0.201238	0.102853					-0.234886	-0.235231	-0.0533699			0.0340972	0.100872	0.277165						0.093333	0.117796	0.0460197			0.0211433	-0.056396	0.133322							0.00625422	0.00816948	0.00670737			0.00563198	0.00593984
				0.0514798	0.102317	0.144789			0.303966	0.126521	0.0348077					0.00820155	0.00820155	-0.114588			-0.0376763	0.00995947	0.0456398						0.117695	0.169239	0.0395302			0.0645564	0.0187685	0.377631							0.00416114	0.00771962	0.0042879			0.0104247	0.00700336
				0.057674	0.0812917	0.139033			0.0853036	0.124147	0.131133					0.0183281	0.0182551	0.13			0.0336417	0.0408434	-0.00171288						0.169015	-0.110989	0.0636342			0.106418	0.25871	0.0986301							0.0042786	0.0110053	0.00677785			0.00693141	0.0091497
				0.149727	0.121548	0.112209			0.199963	0.0647915	0.125369					0.0881351	0.0881351	0.0172688			-0.179358	0.421102	0.116351						-0.111741	0.0919247	0.0810606			0.0311724	0.274907	0.146107							0.00817221	0.00727357	0.00478059			0.00750575	0.00792815
				0.117894	0.108917	0.186297			0.112055	0.148602	0.102413					-0.283362	-0.283384	-0.00531412			0.281623	0.0450249	0.0378761						0.0919288	0.155052	0.224572			0.123185	0.0803504	0.0138118							0.00771326	0.00752026	0.00718096			0.00603845	0.00591407
				0.0538947	0.0929664	0.10378			0.0784412	0.162029	0.138535					-0.127422	-0.127352	0.0102092			-0.172887	0.346714	-0.108597						0.155056	0.111629	0.0265338			0.0926057	0.0971212	0.112462							0.0109698	0.00586839	0.0057453			0.00627587	0.00658659
				0.00917288	0.123157	0.0931622			0.173037	0.0388927	0.123994					0.0322804	0.0322804	-0.0375433			0.0181498	0.0647162	0.03902						0.111617	-0.024454	0.0986596			0.0935947	0.13473	0.112248							0.007274	0.00680516	0.00604077			0.00279052	0.00481933
				0.11052	0.0911727	0.125731			0.230157	0.140373	0.0410568					-0.325245	-0.325399	-0.15127			0.0047068	0.0645308	0.0113912						-0.0244266	0.0317825	0.0260889			0.0142648	0.0603872	0.0632219							0.00751302	0.00622622	0.00569426			0.0059738	0.00519164
				0.183285	0.0985439	0.131124			0.158475	0.00590743	0.0298695					-0.279566	-0.27976	0.143728			0.068349	-0.10426	-0.12261						0.0320839	0.120342	0.0115881			-0.0311462	0.0965534	0.0984378							0.0058616	0.00577398	0.00643384			0.00702229	0.00517807
				0.120808	0.156972	0.0897362			0.159756	0.130048	0.125939					0.0424426	0.0431616	-0.00164435			-0.162183	0.288984	0.116064						0.120301	0.0766977	0.104246			-0.0480875	0.176805	0.102549							0.00681361	0.00423806	0.00812894			0.00655864	0.00609387
				0.103297	4.9083E-05	0.0909816			0.1337	0.141736	-0.00290395					0.147662	0.147774	-0.207326			0.0496169	0.112522	-0.00886068						0.0767313	0.106503	0.0559067			0.251008	0.0736435	0.114988							0.00622321	0.00636874	0.00739287			0.0058109	0.00410096
				0.167305	0.130478	0.109455			0.0943442	0.181376	0.0851459					-0.200264	-0.200357	-0.0850783			-0.173687	0.146188	0.0115415						0.106551	0.129571	0.398789			0.0537838	0.163266	0.0305321							0.00577943	0.00585502	0.00737016			0.00848283	0.0064435
				0.123984	0.0647503	0.146713			0.0998069	0.158421	0.0586579					-0.0121679	-0.0121679	0.0369053			0.0119714	0.314314	-0.097762						0.129562	-0.0386626	0.0851327			0.0836571	0.038132	0.441503							0.00424158	0.00587131	0.005227			0.00639126	0.00584728
				0.0688672	0.102386	0.0886924			0.110593	0.132775	0.0824965					0.0693949	0.0694	0.00870745			0.0118197	-0.165057	0.0217907						-0.0382084	-0.0310976	-0.00470016			0.369517	-0.00813688	0.0963973							0.00637239	0.0109941	0.00540559			0.00593753	0.0105456
				0.0981032	0.145283	0.137007			0.128621	0.0828741	0.157023					0.0752369	0.0752401	-0.301859			0.0416658	0.00409461	-0.0951771						-0.031033	0.158681	0.225151			0.168559	0.142147	0.141516							0.00583956	0.00598003	0.00573702			0.00667994	0.00915794
				0.0521189	0.149166	0.169321			0.177061	0.153519	0.0823083					-0.00935765	-0.00936167	-0.284358			-0.142585	-0.209722	0.0156757						0.158843	0.0127857	0.132271			0.143055	0.208754	0.237329							0.00587006	0.00786209	0.00851561			0.00692773	0.00587356
				0.164776	0.0670018	0.133668			0.144339	0.0631945	0.147678					-0.106779	-0.106761	-0.273755			0.102191	0.104655	0.221286						0.0127463	-0.018156	0.0989803			0.0212505	0.100727	0.134428							0.010993	0.00383602	0.00549879			0.00765113	0.00850877
				0.0731699	0.146218	0.154673			0.0779235	0.109999	0.0994171					-0.237947	-0.237742	-0.223917			0.0900608	0.0759748	0.0527368						-0.0180734	0.121577	0.0894688			0.127594	-0.0633033	0.094938							0.00598616	0.00424394	0.00794744			0.0123259	0.00581131
				0.0806793	0.0800577	0.125155			0.124006	0.266214	0.275745					0.101578	0.101578	0.024076			0.0956792	-0.208651	-0.174851						0.121563	0.0303171	0.01376			0.211574	0.129547	0.237361							0.00782908	0.00614624	0.00605404			0.00594215	0.0101208
				0.129928	0.0902426	0.0945657			0.100819	0.189006	0.0204968					-0.28371	-0.283544	-0.0219924			0.263484	-0.115984	0.0271175						0.0304548	-0.00542769	0.0587022			0.0707133	0.342484	0.16845							0.00383001	0.0040161	0.00533385			0.00812184	0.00933402
				0.0563793	0.138155	0.155239			0.156257	0.0685412	0.154646					-0.0584955	-0.059171	0.33616			0.210278	-0.42766	-0.00182145						-0.0054364	0.0763036	0.0449107			0.26961	0.0655922	0.0089769							0.00424859	0.00435574	0.00583332			0.00590862	0.00796799
				0.1049	0.133802	0.184459			0.168829	0.234058	0.150695					-0.158416	-0.158321	-0.149625			-0.230604	-0.258841	-0.0226741						0.0762993	0.216087	0.117797			-0.0133625	0.0555645	0.149439							0.00614951	0.00472677	0.00673142			0.00956574	0.00800273
				0.101599	0.107427	0.116518			0.20894	0.395808	0.0181068					-0.0104144	-0.0104144	-0.235258			0.140241	-0.058141	0.0281813						0.216096	0.130586	0.184869			0.0413819	0.101824	0.160077							0.00400042	0.00436404	0.00613721			0.00454357	0.0058732
				0.0869277	0.0555126	0.0950342			0.108683	0.0363703	0.156285					0.0249467	0.0249467	-0.229652			0.0565123	0.0481736	-0.0865614						0.13059	0.155277	0.0375655			0.113633	0.0868051	0.123862							0.00436377	0.00365295	0.0084534			0.00617398	0.00748157
				0.0491498	0.11902	0.107145			0.155332	0.30587	0.0669644					-0.165097	-0.164889	0.220274			-0.151676	0.105306	-0.0950687						0.155249	0.147918	0.0765683			0.202112	0.0407654	-0.0117903							0.00473864	0.00394749	0.0043711			0.00480004	0.00742245
				0.187035	0.0778331	0.172744			0.0842508	0.0818516	0.0839678					-0.164052	-0.163979	-0.0403788			0.0277007	0.0659749	0.0100385						0.147953	0.0347462	0.0370085			0.241308	0.294784	0.0807704							0.00436178	0.00442433	0.0109065			0.00558365	0.0065782
				0.0852248	0.056199	0.108457			0.151312	0.157346	0.140557					-0.29051	-0.290945	-0.0240591			0.016707	-0.222831	0.0208935						0.0347289	0.0652663	0.000504505			0.182864	0.0600886	0.167701							0.00365684	0.00711855	0.00582246			0.00598183	0.00419222
				0.242233	0.108201	0.177011			0.203485	0.167642	0.122678					0.0915783	0.0917713	0.0176126			-0.173433	-0.184396	-0.234629						0.0652817	0.124326	0.105143			0.0297928	0.137396	-0.0209185							0.00395106	0.00538311	0.00528939			0.00803643	0.00637636
				0.147607	0.0341766	0.118609			0.0919976	0.0551151	0.198254					-0.283503	-0.283449	-0.242765			-0.0640973	0.0247412	0.0810251						0.124335	0.24875	0.123268			-0.0712866	0.0377402	0.0707464							0.00442659	0.00513415	0.00835455			0.00565704	0.00579852
				0.101234	0.11415	0.18737			0.183591	0.053897	0.0297979					-0.0144382	-0.0145093	-0.201654			0.00297671	-0.374374	-0.0197577						0.248773	0.122086	0.0239227			0.0545516	0.150106	-0.0328688							0.00710043	0.00697628	0.00816316			0.00512845	0.00523434
				0.120662	0.0499779	0.197594			0.0550752	0.129225	0.0976842					-0.153163	-0.152233	-0.116995			0.110551	0.0677653	0.0112578						0.122119	0.0374794	0.0123433			0.066465	0.0510849	0.000990577							0.0053882	0.00625441	0.00799275			0.00872609	0.00490744
				0.0960736	0.11185	0.096914			0.112923	0.205621	0.0893192					-0.069294	-0.069294	-0.0397913			-0.117001	-0.217254	-0.0650391						0.038412	0.0585575	0.041389			0.0288812	0.0104948	0.0894624							0.0051236	0.00723882	0.00583654			0.00803527	0.0067106
				0.11102	0.0522773	0.0938832			-0.0966518	0.117895	0.197468					-0.194551	-0.194943	-0.0373159			-0.135214	0.0432704	-0.075099						0.0584672	0.107639	0.223193			0.062328	0.0504255	-0.0493564							0.00695698	0.00730474	0.0070898			0.00688142	0.00647643
				0.107353	0.165802	0.111395			0.142138	0.186746	0.0943226					-0.208533	-0.208544	0.0388323			0.209198	-0.177205	0.0677761						0.109109	0.112402	0.0861641			0.0633013	-0.0897361	0.197262							0.00626197	0.00666353	0.00524955			0.0095325	0.0077329
				0.0971194	0.133623	0.101799			0.130137	0.173546	0.182593					-0.218981	-0.218966	0.0521673			-0.000321101	0.0509011	-0.299659						0.112403	0.16651	-0.0240255			0.0141549	0.0516095	0.0631917							0.00723126	0.00894265	0.00595908			0.00570965	0.00267205
				0.0490335	0.0834749	0.103051			0.0211385	0.280974	0.168509					0.00314707	0.00395061	-0.0619985			-0.0922142	-0.186445	0.0644614						0.166398	0.0413495	0.101386			0.0870281	0.0985722	0.0969992							0.00731664	0.00464175	0.00743482			0.00763601	0.00609295
				0.0746273	0.101188	0.174288			0.188493	0.164153	0.116718					-0.217904	-0.221383	0.0226452			0.140896	0.360444	-0.00453438						0.0413312	0.176665	0.113809			0.111283	0.0800612	-0.0227086							0.00665724	0.00559678	0.00560745			0.00580906	0.00849047
				0.0491662	0.0800139	0.118149			0.150073	0.0485022	0.115848					0.0292284	0.0292284	-0.117276			0.0855369	0.0449138	0.00109399						0.176693	0.031874	0.102875			0.060139	-0.0362258	0.00670164							0.00892789	0.00636377	0.00581536			0.00615991	0.00650592
				0.0610756	0.0982476	0.0739588			0.161299	0.237095	0.28348					0.0416578	0.0413222	0.0141446			0.0383542	-0.132508	0.00209626						0.0318249	0.0589519	0.183125			0.0555817	-0.0137819	0.0916807							0.00464649	0.0050989	0.00853299			0.00497357	0.00720272
				0.097628	0.0999381	0.0831423			0.254663	0.168756	0.238318					-0.116952	-0.116858	-0.0933465			-0.103849	-0.282835	0.0242091						0.0588034	0.129106	0.182843			-0.0138894	0.316506	0.191866							0.00561413	0.00655799	0.00685196			0.00909288	0.00846834
				0.111184	0.0532833	0.139605			0.115989	0.177547	0.0970385					-0.0985315	-0.0990033	-0.00214382			-0.14287	-0.0892551	-0.141344						0.12914	0.138646	0.104987			0.0871512	0.193275	0.159058							0.00634564	0.00655862	0.00733647			0.00476999	0.00906086
				0.142533	0.109519	0.0894692			0.19471	0.192217	0.124024					0.00974696	0.00974696	0.00892771			0.0287108	-0.0835704	0.127716						0.140073	0.0940141	0.116631			-0.114109	0.133268	0.141279							0.0051016	0.00568922	0.00716744			0.00566038	0.00733744
				0.0560718	0.0352823	0.11355			0.385474	0.161378	0.088153					-0.0719614	-0.0719053	-0.0558768			0.277772	-0.0347654	0.378983						0.094064	0.14601	0.233303			0.148105	0.0857852	0.0649467							0.00658026	0.00910812	0.00542405			0.00552599	0.00788943
				0.0580747	0.130018	0.0316937			0.0676498	0.199281	0.184424					-0.0194824	-0.019652	0.0394851			0.0848217	0.021292	-0.0748715						0.14602	0.0122651	0.0632756			0.0780342	0.0398356	0.0152618							0.00656813	0.00580381	0.00626912			0.0054334	0.00780407
				0.182684	0.123372	0.0687472			0.14844	0.237037	0.181335					0.00153497	0.00166441	0.0788071			0.151136	-0.0555163	0.318193						0.0122791	0.109818	-0.0243012			0.039053	0.120008	-0.0315872							0.00570398	0.00665794	0.00625453			0.00560823	0.00368584
				0.0877394	0.16659	0.124688			0.112562	0.16759	0.140242					0.0172098	0.0172204	-0.17263			0.0604982	0.157398	-0.0640996						0.109837	0.00117768	0.0655417			0.154973	0.0251568	0.0796758							0.00910478	0.00253176	0.00565261			0.00742821	0.00574404
				0.139974	0.102145	0.156674			0.117951	0.0743952	0.142506					-0.148809	-0.148695	-0.19298			0.0789596	0.170021	-0.155842						0.00116533	0.112273	0.0714054			0.138739	0.171508	-0.00583341							0.00580451	0.00539508	0.00578514			0.00577698	0.00637522
				0.0759258	0.0375683	0.163597			0.133996	0.076297	0.133687					0.0272454	0.0272454	-0.156054			-0.174453	0.0092932	-0.00352711						0.112305	0.128169	0.0938082			0.0478928	-0.0339314	0.0268784							0.00666922	0.00260602	0.00547312			0.00629256	0.0063528
				0.099515	0.143539	0.0775598			0.173471	0.0535602	0.0736308					-0.0562891	-0.0562747	0.0455799			0.15012	-0.00317844	0.0488452						0.128189	0.161505	0.169725			0.123166	0.0830739	-0.00431794							0.00253685	0.00258162	0.00561546			0.00628353	0.0054611
				0.095349	0.192602	0.146147			0.164212	0.0904656	0.0438822					-0.00286906	-0.00285696	0.12767			-0.242274	-0.118943	0.161411						0.161524	0.0962614	-0.0446011			-0.0424411	0.0410597	0.120652							0.00538544	0.00270128	0.00795625			0.00635161	0.00534625
				0.163789	0.0984538	0.132249			0.213941	0.134151	0.100219					0.027329	0.0269296	0.0137178			0.0341622	0.0621917	-0.0574484						0.0962854	0.198062	0.0760844			-0.000194827	0.0676973	-0.0184185							0.00261684	0.00568042	0.00539995			0.00622041	0.00525292
				0.0910777	0.0181081	0.123259			0.256964	0.11441	0.0404068					0.104182	0.104185	0.0374577			-0.17284	0.158333	-0.118245						0.198033	0.12933	-0.0370696			0.0190759	0.136553	0.0565095							0.0025936	0.00640824	0.00346649			0.00783039	0.00660382
				0.0769842	0.0724055	0.0957392			0.207363	0.244881	0.200867					-0.0152723	-0.015315	-0.192624			-0.0282298	-0.0411753	-0.0679175						0.12933	0.052855	-0.00514252			0.112093	0.106159	0.00183739							0.00270886	0.00342861	0.00705029			0.00632919	0.00772431
				0.281439	0.103761	0.0651188			0.0555108	0.160295	0.0535783					0.026521	0.0265219	0.124948			-0.00118685	0.0201042	0.0594723						0.0528288	0.114788	-0.0227967			0.187105	-0.0160819	0.043089							0.00569008	0.00731485	0.00640472			0.0058441	0.00514708
				0.0496712	0.13027	0.178825			0.135548	0.170735	0.122677					0.0685668	0.068649	0.0219649			-0.249892	-0.26036	0.115073						0.114797	0.111342	0.0626397			0.0783733	0.122296	0.0206266							0.0064239	0.00415145	0.00615401			0.00653695	0.00509769
				0.0976783	0.0935557	0.0945467			0.138957	0.138234	0.168837					-0.0555981	-0.0555538	0.187549			-0.126578	-0.222362	-0.16322						0.111341	0.128721	0.0811481			0.00138558	0.0607745	0.298802							0.00343458	0.00694468	0.00705055			0.00732298	0.00534103
				0.0889315	0.103928	0.0782411			0.122925	0.170106	0.102906					0.036006	0.0360031	-0.0193597			-0.19185	-0.179525	0.226676						0.128707	0.0192046	0.151103			0.11262	0.180903	0.0298772							0.00730629	0.00647855	0.00985726			0.00723063	0.00593734
				0.143179	0.120801	0.0304627			0.3426	0.0897984	0.0388849					-0.176481	-0.176376	-0.0698753			0.0262548	0.103009	0.190087						0.0191977	-0.0372714	-0.036155			0.0399665	0.126979	0.166332							0.00415785	0.00746183	0.00792614			0.0075338	0.00744587
				0.12772	0.0482804	0.121575			0.243569	0.172284	0.0536229					-0.0877847	-0.0877847	-0.0274374			-0.0304953	-0.0627031	-0.164232						-0.0372507	0.116189	0.0266549			0.0420906	0.152788	0.0868851							0.00692742	0.00580716	0.0059325			0.00685017	0.00712453
				0.0593775	0.0860938	0.172153			0.181614	0.115202	0.0977811					0.0656784	0.0656784	0.0538359			-0.195115	0.0117488	0.0604342						0.115559	0.145811	-0.00592572			0.022279	0.121425	0.0956792							0.00647179	0.00439839	0.00674079			0.00366851	0.00759153
				0.0596849	0.0910672	0.139736			0.215932	0.147032	0.174105					-0.33846	-0.338754	-0.176672			-0.121965	0.00665819	-0.0930834						0.145989	-0.0230454	-0.0738346			-0.0504163	-0.0958587	-0.00827116							0.00743683	0.00532248	0.00822895			0.0075683	0.00556846
				0.0941856	0.0738097	0.0819431			0.265959	0.180074	0.0592352					-0.00943965	-0.00948435	0.101563			-0.0167874	0.136442	-0.0621232						-0.0216247	0.00597838	0.151176			0.108293	-0.0246174	0.150417							0.00578998	0.00599891	0.00566232			0.0060772	0.00625875
				0.134504	0.0516445	0.126849			0.190915	0.233399	0.109261					0.0318227	0.0318227	0.207972			-0.0307438	-0.284716	-0.117632						0.0945744	0.0569513	0.169664			0.0182696	0.149368	0.399413							0.00440189	0.00596332	0.00571101			0.00641938	0.00672578
				0.0930273	0.070527	0.15345			0.0231592	0.105372	0.137698					0.0146743	0.0146743	-0.434681			0.0459039	-0.138426	-0.130719						0.00595272	0.005609	0.103395			-0.0523681	0.0130723	-0.0159364							0.00530707	0.00496094	0.00681882			0.0048063	0.00720082
				0.160602	0.0639815	0.110331			0.117609	0.236094	0.156406					0.112227	0.112361	0.107087			0.0162956	0.00716802	-0.0023193						0.0569545	0.057011	0.0303647			0.526533	0.0525858	0.150734							0.00599526	0.00513818	0.0101269			0.00760655	0.00955013
				0.115288	0.0951967	0.0771441			0.135709	0.15789	0.121669					0.124748	0.125219	-0.0320673			0.134682	0.09947	-0.0822076						0.00569031	0.0702961	0.0425965			0.00143111	0.171493	0.044017							0.00596544	0.00574813	0.00665705			0.00878336	0.00782414
				0.118894	0.0914276	0.119242			0.0501983	0.194022	0.110416					-0.0838008	-0.0838865	0.0597778			-0.177625	0.0625122	0.022073						0.0569141	0.087997	0.28827			0.24713	0.169882	0.160961							0.00494559	0.00447094	0.00444399			0.00545149	0.00715489
				0.140677	0.0790732	0.112988			0.138838	0.241921	0.10808					-0.0860047	-0.0860088	0.0543039			0.1358	0.0157079	0.0334523						0.0703327	0.11895	0.139988			0.0193924	0.0309743	0.00636021							0.00514084	0.00817171	0.00681437			0.00585966	0.00699784
				0.0320898	0.0517612	0.0645968			0.125296	0.174487	0.206523					-0.237806	-0.237723	-0.304628			0.0177056	-0.0906492	0.0251401						0.0898593	0.137703	0.0214288			0.0671459	0.0546595	0.0442368							0.00575233	0.00566133	0.00732389			0.00929004	0.00579595
				0.140024	0.10803	0.0848048			0.0866309	0.143493	0.16238					-0.159556	-0.159552	0.011013			-0.0437857	0.0627908	-0.0355199						0.118924	0.0359469	0.137146			0.0197109	0.123984	-0.00211218							0.00447274	0.00804807	0.00649176			0.0049907	0.00762002
				0.138376	0.116352	0.122814			0.061142	0.0718184	0.111222					-0.283998	-0.283998	-0.0793965			-0.0826331	0.0271977	-0.0331813						0.137759	0.00236337	0.0261702			-0.0262041	0.0551308	-0.00811241							0.00818845	0.0070766	0.00731588			0.00939214	0.00328434
				0.135472	0.0477913	0.0788902			0.0879941	0.126127	0.155352					-0.134462	-0.134433	0.0299552			-0.0612412	0.0199247	-0.242738						0.0359603	0.0310267	0.0830995			0.183558	0.226712	0.160096							0.00564322	0.00468905	0.00646766			0.00919512	0.00640804
				0.149364	0.119588	0.10174			0.0674058	0.0633697	0.134255					0.00695494	0.00695494	-0.160246			0.118373	0.0150437	-0.069436						0.00232094	-0.0527656	0.0290975			0.135233	0.0541986	0.0100853							0.00801249	0.00557259	0.00488307			0.00870017	0.00397158
				0.122091	0.0850164	0.129811			0.194773	0.145321	0.0943032					0.000526216	0.000361747	0.0990312			0.0300203	-0.18157	0.0142892						0.0309476	0.133455	0.155293			-0.0492888	0.077516	0.0527162							0.00708141	0.00337457	0.00592437			0.0063219	0.00471939
				0.208495	0.0947574	0.121069			0.162892	0.0998542	0.143206					-0.199885	-0.199909	0.132197			-0.0957539	0.168715	-0.108049						-0.0527872	0.311499	0.187628			0.228551	0.0731324	0.0281306							0.00469827	0.00483438	0.00788556			0.00597244	0.00460782
				0.180081	0.148544	0.0743844			0.185251	0.149208	0.164368					0.0548082	0.0548168	0.0675539			-0.20168	-0.269888	0.0266511						0.133455	0.0505792	0.0229822			0.102844	0.0313475	-0.0248827							0.00558948	0.00475415	0.00689493			0.00581707	0.00670814
				0.0293106	0.13984	0.016865			0.161074	0.149108	0.285458					0.0112917	0.0112917	0.0199148			-0.159372	-0.137927	0.114386						0.311667	0.072472	0.0619269			-0.0511061	0.0624401	0.109842							0.00337465	0.00389921	0.00757031			0.00758098	0.00413825
				0.0266553	0.0662589	0.0941875			0.134191	0.363753	0.111307					0.0773205	0.0774395	-0.137108			0.0200986	0.131485	-0.17743						0.0505585	0.110938	0.0792004			0.171809	0.295564	0.0653839							0.0048432	0.00501993	0.00689004			0.00743238	0.00614686
				0.0267588	0.0458665	0.240675			0.184329	0.167449	0.0712718					0.266	0.268384	-0.0771374			0.246001	-0.156252	-0.0478434						0.0724894	0.111383	0.220459			0.131259	0.302896	0.0564684							0.00476026	0.00509726	0.00488516			0.00787562	0.00354668
				0.0212952	0.155991	0.117023			0.099705	0.114629	0.172487					-0.199992	-0.20314	0.285881			0.184004	0.140523	0.0429834						0.110974	0.153414	0.0516243			0.00520346	0.144597	0.0716807							0.00390839	0.00504373	0.005711			0.00569029	0.00566972
				0.0296438	0.0460505	0.0834062			0.191836	0.19443	0.0975387					-0.258472	-0.258798	0.0217622			0.0569809	0.208755	0.032732						0.111383	0.128203	-0.0431299			-0.054273	0.212366	0.204641							0.00503724	0.00532929	0.00583968			0.00522238	0.00525274
				0.0325774	0.140729	0.175397			0.146058	0.397397	0.0264135					-0.297476	-0.297521	-0.128267			-0.00424465	-0.0104372	-0.134855						0.153501	0.0392273	0.176968			-0.000334828	0.0414763	0.106696							0.00509774	0.00358742	0.00698468			0.00721128	0.00661247
				0.0365647	0.0409604	0.157845			0.155982	0.169484	0.172794					-0.143603	-0.143777	0.00408219			0.131892	-0.181391	-0.230327						0.128179	-0.0937705	0.0366374			0.162088	0.0382199	0.0965745							0.00505752	0.00631789	0.00549802			0.00536149	0.00588537
				0.0450192	0.0698645	0.1843			0.199729	0.127033	0.107496					0.326517	0.326517	-0.163085			0.0067434	-0.119522	0.0595059						0.0404868	0.150971	0.170175			0.145304	-0.0094661	0.0510639							0.00533177	0.00479583	0.00608779			0.00615392	0.00711348
				0.0457239	0.0259861	0.0900688			0.0821421	0.074703	0.134513					-0.0265973	-0.0265034	0.0581728			-0.130965	-0.0150804	-0.139091						-0.0921677	0.0925761	0.0982904			0.00382847	0.047275	0.137023							0.00357967	0.00597067	0.005609			0.0050664	0.0101482
				0.0657777	0.0550208	0.121591			0.147841	0.132943	0.206939					0.0918519	0.0918468	-0.0813228			-0.0599144	0.00527826	0.10659						0.150967	0.016551	0.0488877			0.317958	-0.00889123	0.0818774							0.00629297	0.00668305	0.00624259			0.00531375	0.00750644
				0.044683	0.193198	0.213868			0.166814	0.18127	0.123683					-0.264909	-0.264872	0.000652971			0.0549738	0.025225	-0.0335581						0.0925475	0.0917109	0.0996945			-0.0515636	0.186724	0.0783937							0.00479943	0.00717668	0.00502916			0.00535499	0.00542754
				0.0893146	0.134191	0.109845			0.0837475	0.26244	0.131809					-0.0332997	-0.0333056	-0.0123323			0.0862299	0.159331	0.138695						0.0165388	0.00335539	0.152514			-0.0240825	0.212367	0.0925617							0.0059636	0.00628438	0.00585984			0.00444395	0.00586684
				0.0623259	0.125776	0.120352			0.206363	0.154093	0.154571					-0.0260333	-0.0260562	-0.183624			0.0240486	0.0554108	-0.176403						0.0917369	0.21334	0.0646401			0.0742105	0.214648	0.0960382							0.0066943	0.00821258	0.00948809			0.00721422	0.0055624
				0.0270412	0.125285	0.177569			0.0949975	0.0257218	0.118231					-0.0760306	-0.0761222	-0.250853			0.236626	0.0152465	-0.250761						0.0033472	0.212371	-0.00263136			0.127074	-0.0286185	0.0457136							0.0071784	0.00534236	0.00439416			0.00553345	0.00620033
				0.062645	0.157449	0.0800081			0.233459	0.177838	0.0724537					-0.118396	-0.118453	-0.298614			0.370355	-0.0427684	-0.0628212						0.213183	-0.00362519	0.0999868			0.077346	0.189087	0.19744							0.00629112	0.00510514	0.00836253			0.00479551	0.00548502
				0.0685877	0.0884376	0.200487			0.0863132	0.171902	0.116802					-0.206853	-0.207087	-0.21382			0.0584326	-0.0558619	-0.244475						0.212417	0.146753	0.026524			0.0799353	0.167348	0.287039							0.00818596	0.00587665	0.00980942			0.00622004	0.00529017
				0.093159	-0.00848116	0.257439			0.0737289	0.31513	0.0279104					-0.247712	-0.247715	-0.251416			-0.00246472	0.0611331	-0.219443						-0.00354054	-0.00470145	0.0388378			0.00536956	-0.0703163	0.0624944							0.00531858	0.00557818	0.00665471			0.00739692	0.00527158
				0.0953725	0.126513	0.115971			0.180666	0.198336	0.14823					-0.0642686	-0.0642558	-0.0276544			-0.188224	0.00914706	-0.157071						0.14679	0.0698166	-0.00281882			0.197685	-0.077447	0.090229							0.0050838	0.0053852	0.00757356			0.00617678	0.00504795
				0.123791	0.14009	0.193205			0.0906212	0.0519155	0.161295					-0.129276	-0.129155	-0.106643			0.00948329	-0.230667	-0.110276						-0.00497618	-0.0330601	0.166761			0.113734	0.0342768	-0.063741							0.0058745	0.00433654	0.00630842			0.00568731	0.00605028
				0.0997361	0.068703	0.0689721			0.180995	0.105148	0.354812					-0.0503879	-0.0503879	-0.00439281			-0.00307917	0.0511479	-0.00247264						0.0697729	-0.0173283	-0.0193876			0.0476561	0.158314	0.128901							0.0055808	0.00652755	0.00722635			0.00581687	0.00326222
				0.0449274	0.106908	0.109576			0.176559	0.112932	0.0906654					-0.0899575	-0.0899675	0.00393517			-0.0124185	0.000915094	-0.00721827						-0.0330466	0.0402463	-0.0831905			0.140263	0.0574037	0.4837							0.00539404	0.00562998	0.00615176			0.00656221	0.00636212
				0.0458225	0.103133	0.0418188			0.22333	0.180373	0.17078					0.147191	0.147697	0.00418031			0.0210826	0.147928	0.0403249						-0.0173319	-0.0408036	-0.0181045			0.115195	-0.062159	0.212173							0.00433903	0.00836677	0.00481212			0.00554163	0.00890716
				0.183869	0.0762483	0.0732942			0.10197	0.102569	0.15956					-0.0641213	-0.0641144	0.0266355			0.093883	0.210775	-0.123254						0.040219	-0.0464487	0.0899498			-0.0330698	-0.0175546	0.0504172							0.00652568	0.00648307	0.0051218			0.00572324	0.00521738
				0.232872	0.0984847	0.202424			0.137321	0.219428	0.0788907					0.092369	0.0914931	0.00614052			-0.380945	0.0217122	0.00899795						-0.0464437	0.173325	0.0932921			0.0242951	0.12055	0.0545206							0.00564321	0.00370236	0.00533459			0.00754087	0.0058489
				0.124349	0.0418891	0.136657			0.085869	0.0998837	0.100436					0.0608004	0.0608004	0.00497376			0.0399184	-0.0465024	-0.156481						-0.0408693	0.0808034	-0.0528744			0.0158425	-0.00335284	0.11219							0.00836818	0.00666337	0.00558171			0.00610642	0.00617069
				0.112552	0.0297747	0.163575			0.262261	0.185034	0.144241					-0.174895	-0.174755	0.00473504			0.0729443	-0.00372124	0.0529389						0.17114	-0.0609539	0.0911725			0.234479	0.122892	0.0342391							0.00647184	0.00556628	0.0123229			0.00554334	0.00693208
				0.111742	0.146524	0.142826			0.111408	0.258675	0.0429744					-0.00394089	-0.00395988	-0.188336			0.0441225	0.143513	-0.0616843						0.0808136	-0.0168735	0.244929			0.0600725	0.102996	0.126868							0.00370632	0.00690518	0.0084565			0.00621123	0.00643821
				0.0802247	0.119906	0.100937			0.235733	0.208917	0.16574					0.00141934	0.00142627	-0.11847			0.0633147	0.108803	-0.0944344						-0.0609908	0.0403324	0.0487792			0.135442	0.0369058	0.310688							0.00666013	0.00646856	0.00842478			0.00551341	0.0077097
				0.146206	0.073047	0.0862298			0.0642946	0.0862821	0.0929078					0.0250708	0.0251841	-1.00268e-06			0.187279	0.0359992	0.0135717						-0.0168685	0.131195	-0.0459594			0.0612585	-0.0441422	0.0243763							0.00556286	0.00417133	0.00513903			0.00588518	0.00737846
				0.157161	0.114206	0.0860249			0.139988	0.0961351	0.108827					0.0490655	0.0489625	-0.316358			0.293839	0.0794755	-0.0926453						0.0403074	0.0201617	-0.0326965			0.211067	0.0928158	-0.0284597							0.00690792	0.00554692	0.00483003			0.00652134	0.0073781
				0.0883874	0.0697915	0.167783			0.194172	0.148605	0.118446					-0.141331	-0.141444	-0.155656			-0.00030914	0.0133342	-0.0974603						0.131154	0.207921	0.0226211			0.174656	0.102682	-0.0107495							0.00647472	0.00483604	0.0030429			0.00773104	0.00550382
				0.111276	0.117472	0.0875101			0.167233	0.102579	0.129642					-0.240217	-0.240243	-0.148269			0.239847	-0.138641	-0.139781						0.0201579	-0.0148026	0.146608			0.162159	0.224769	-0.0728631							0.00415936	0.00580136	0.00555425			0.00874264	0.00450441
				0.0795627	0.0733274	0.110005			0.110078	0.18646	0.106463					0.0634246	0.0636797	0.00685612			0.0980078	-0.262953	-0.0972281						0.207923	0.0242813	-0.0126005			0.19154	0.0571299	-0.0587485							0.00555125	0.00615957	0.00912821			0.00494809	0.00590527
				0.151539	0.0999605	0.0835245			0.272443	0.149475	0.0680014					-0.0131569	-0.0131569	-0.173492			0.0609726	0.288948	0.0416369						-0.014781	-0.0243588	-0.0257311			0.00878832	0.468968	-0.0720332							0.00481626	0.00415239	0.0064657			0.00566951	0.00825227
				0.0679658	0.118197	0.128381			0.110917	0.286988	0.18636					-0.160463	-0.160625	-0.131331			0.0279593	0.0755304	0.063045						0.0242892	-0.0269319	-0.0413789			0.0902674	0.0640146	0.0717928							0.0058158	0.00777307	0.00614522			0.00620857	0.00578645
				0.103711	0.141858	0.12058			0.0206171	0.220993	0.159163					-0.298086	-0.298562	0.091055			0.145859	-0.182466	0.0446147						-0.0243846	-0.00308044	0.151071			0.117955	0.0917699	-0.0877241							0.00617967	0.0071702	0.00754341			0.00512007	0.00341652
				0.194718	0.126525	0.0499898			0.095268	0.0985193	0.154055					0.0787777	0.0787777	-0.0752225			0.0277086	0.231124	0.190217						-0.0261208	-0.0328443	0.0264487			0.196767	0.0429406	-0.028307							0.00414685	0.00849355	0.00519034			0.00674634	0.00666241
				0.106919	0.110134	0.0572817			0.0576471	0.281935	0.229787					-0.205215	-0.205223	0.0218898			0.0438691	-0.1277	-0.181958						-0.00192558	-0.0738121	0.058376			0.0886985	0.0305108	0.297172							0.00773686	0.00516575	0.00585672			0.00519472	0.00680594
				0.144957	0.0900186	0.0740794			0.193764	0.26304	0.175072					-0.142259	-0.142271	0.0605175			0.0490656	0.0709509	0.0219477						-0.0328062	-0.116894	0.198517			0.0892507	0.177389	-0.0386038							0.00717434	0.0064172	0.00609863			0.00676804	0.00650956
				0.15007	0.0697648	0.0936941			0.084642	0.0699683	0.148591					-0.242709	-0.242748	0.0175171			-0.109727	-0.292319	0.147681						-0.0737673	0.0140646	0.145371			0.0269507	0.173445	0.0494299							0.00851672	0.00430489	0.00809977			0.00564071	0.00703525
				0.0698168	0.0448551	0.108636			0.200015	0.177915	0.358362					0.170913	0.170913	-0.14062			-0.0499745	-0.000179725	0.0506724						-0.116885	-0.0668987	0.222616			0.0419655	0.175365	0.0756633							0.00517834	0.0052353	0.00765605			0.00884619	0.00852268
				0.114565	0.0973696	0.114007			0.251027	0.141089	0.147182					-0.0159426	-0.0158926	-0.202234			-0.296391	-0.107668	0.205309						0.0150494	0.104871	0.16321			0.108493	0.105916	0.0282055							0.00639604	0.00515704	0.0065826			0.00384307	0.00634649
				0.144554	0.147574	0.0288934			0.0914496	0.191348	0.0758271					-0.0609221	-0.0607897	-0.342672			-0.0431413	0.118475	-0.314094						-0.0668965	0.168325	0.0819391			0.0464067	0.222436	0.0657409							0.00430602	0.00623812	0.00499589			0.00561805	0.007106
				0.0282775	0.127256	0.0513685			0.223973	0.202532	0.167971					0.0036202	0.00364786	-0.111056			0.064609	0.0577387	-0.307205						0.104894	0.229996	0.0329968			-0.0590744	0.0266351	-0.018793							0.0052509	0.00603006	0.00615931			0.00533864	0.0049243
				0.0800504	0.0989834	0.0988798			0.119059	0.19538	0.101505					-0.187656	-0.187536	-0.0952424			-0.0573026	-0.126762	0.00422089						0.168366	0.0805153	0.0998511			0.199626	0.186331	0.0794199							0.00516454	0.00440677	0.00631665			0.00528544	0.00779965
				0.083579	0.117462	0.171935			0.135756	0.120888	0.0918871					-0.0124666	-0.0124666	-0.113936			-0.175275	0.00853482	-0.228336						0.229943	0.167038	0.120997			0.156491	0.117962	0.106282							0.00624795	0.00615533	0.00653808			0.00646284	0.00576941
				0.122911	0.0587762	0.0936386			0.183925	0.199493	0.243368					-0.142668	-0.142663	-0.260289			-0.0675069	-0.0450203	-0.133952						0.0805473	0.0255559	0.0315474			-0.0196186	0.351402	0.0985272							0.00604278	0.00660755	0.00741781			0.00930294	0.00534097
				0.0863304	0.0701147	0.114769			0.179615	0.183282	0.122986					-0.207305	-0.206816	0.00855866			-0.299121	0.15893	-0.036726						0.167031	0.11002	0.0319274			0.110631	0.175891	0.0279301							0.00441756	0.00794019	0.00617409			0.00549626	0.00617092
				0.0633483	0.0832929	0.0599374			0.145323	0.127785	0.12762					-0.116757	-0.116775	0.00549074			0.0284609	-0.0135868	-0.171366						0.0256539	0.139385	0.080581			-0.0317855	0.0188084	0.101168							0.00616338	0.00516799	0.00763997			0.00499038	0.00646397
				0.109414	0.14394	0.148853			0.0797986	0.233294	0.0847305					0.126001	0.155436	-0.197005			0.0563776	0.0295609	-0.0949256						0.109896	0.0825259	0.0750781			0.171676	0.190492	-0.017158							0.00661404	0.00661251	0.00766014			0.00747397	0.00605625
				0.0754626	0.091034	0.157012			0.146763	0.193021	0.128665					0.194888	0.175527	0.0468599			0.160057	0.0744669	-0.0963936						0.139324	0.0585879	0.0218179			0.0392425	0.146663	0.0532189							0.00793797	0.00417789	0.00513624			0.00858597	0.00523355
				0.11691	0.0755948	0.0574348			0.155594	0.1281	0.119298					-0.0274711	-0.0276076	-0.0124484			0.00614281	-0.0869987	0.0101453						0.082515	0.0339451	0.0248431			0.00713297	0.0513257	0.104946							0.0051631	0.00409092	0.00678482			0.00671342	0.00389986
				0.104679	0.0798673	0.130299			0.116719	0.126099	0.0234109					0.0117709	0.0117709	-0.402489			0.00443034	0.0380123	0.00385231						0.0586014	0.109976	0.232805			0.0309263	0.21213	0.0204422							0.00661384	0.00632843	0.00763794			0.00598062	0.00258521
				0.150057	0.0856066	0.0762585			0.0756133	0.270373	0.106473					0.0134723	0.0134657	0.00880744			-0.11075	-0.147759	-0.0170234						0.0338739	0.0718604	0.220182			0.0292612	0.173353	0.0656025							0.00416256	0.00714116	0.00785354			0.00590102	0.00480094
				0.0791524	0.0585298	0.0999762			0.092179	0.149184	0.0936896					-0.0370071	-0.0369526	0.0216245			0.00707665	-0.104073	0.00400522						0.109965	0.0568433	0.111175			0.0345064	0.0811246	0.0934582							0.00408579	0.00527216	0.00556809			0.00488335	0.00551622
				0.108477	0.205782	0.129172			0.500077	0.173997	0.113423					-0.0146491	-0.0147789	0.0311458			0.00282298	9.61081E-05	-0.076254						0.00784878	0.00786261	0.0128787			0.181097	-0.0276196	0.0252467							0.00633166	0.00541253	0.00855763			0.00522546	0.00518221
				0.134621	0.143353	0.00857709			0.0737218	0.172195	0.13814					-0.318339	-0.318321	0.0300374			0.00255798	-0.143846	0.0561596						-0.0118777	-0.0120279	0.01256			0.136162	-0.0522854	0.0746157							0.00714307	0.00493072	0.00530413			0.00828807	0.00598635
				0.107113	0.0405518	0.122413			0.0790975	0.126608	0.0929225					0.254342	0.254272	0.001918			-0.0522973	-0.137434	-0.25419						0.0900916	0.0900829	0.0679444			-0.026467	0.0129852	0.240352							0.00527913	0.00704567	0.00595085			0.0063405	0.0074337
				0.0708714	0.0618704	0.157346			0.163078	0.135391	0.186519					0.0156036	0.0156036	-0.0517624			0.00113641	0.169588	0.069695						0.118409	0.118403	0.116966			0.0258205	0.0500092	-0.0784947							0.00541885	0.00542996	0.00538838			0.00895052	0.00582628
				0.107422	0.0679596	0.190096			0.245013	0.149869	0.176353					-0.0786262	-0.0786283	0.152422			0.0078681	0.0218454	-0.114532						-0.00489858	-0.00491025	0.0745137			0.0240522	0.111811	0.118792							0.00492059	0.00540882	0.00639789			0.00834201	0.00653077
				0.0397671	0.0969007	0.147101			0.110787	0.170384	0.0971058					0.0773682	0.0773692	-0.104227			-0.00166179	-0.046648	0.000763516						-0.0317753	-0.0317982	-0.0103403			0.113946	-0.0480683	0.221218							0.00704297	0.00764112	0.00632369			0.0050132	0.00682387
				0.0746328	0.0828194	0.152911			0.138418	0.205076	0.124541					-0.302083	-0.301912	-0.137603			0.00209274	-0.203079	0.122267						0.24906	0.249126	-0.0678392			0.0174059	0.0933471	0.0806006							0.00543607	0.00551984	0.00628712			0.00761975	0.00545625
				0.117536	0.0170975	0.10866			0.145009	0.193118	0.0989489					0.0573784	0.0574638	-0.0686951			0.196268	0.0824734	-0.0437516						0.151889	0.149287	0.259988			0.0270747	0.369924	0.20226							0.00541607	0.00561398	0.0103126			0.00561449	0.00651201
				0.112583	0.0646445	0.244265			0.147171	0.184469	0.0778171					-0.166274	-0.166145	0.0102295			0.00514131	-0.171889	0.0200141						0.0862081	0.0861852	0.155204			0.023342	0.0679523	0.0940074							0.00764384	0.0050308	0.00587154			0.00565351	0.00787702
				0.132233	0.0620615	0.10107			0.206984	0.108822	0.1539					0.0529584	0.0529584	0.342316			0.0144457	0.0739189	-0.304502						-0.047383	-0.0474752	0.104946			0.081925	0.0751163	-0.057602							0.00551849	0.00605128	0.00472711			0.00550691	0.00493666
				0.108838	0.099245	0.0838016			0.172819	0.196116	0.584329					0.13055	0.130523	0.0992621			-0.189597	-0.120532	-0.0250269						0.150722	0.41111	0.121223			0.0112129	0.167678	-0.0243822							0.00560895	0.00523752	0.00685145			0.00606779	0.00610707
				0.101219	0.070236	0.103677			0.12899	0.0833996	0.103704					-0.00967803	-0.00967803	-0.260451			0.10869	-0.0801793	-0.0594222						0.0764892	0.150735	0.17479			0.0176355	0.110699	0.201621							0.00503931	0.00834034	0.00649419			0.005347	0.00735406
				0.0752033	0.104143	0.190146			0.258611	0.27703	0.0936884					-0.0329282	-0.0328113	-0.0112906			-0.0319404	0.024235	0.026227						0.0246829	0.0764607	0.0635847			-0.0119481	0.185441	0.0532589							0.00606632	0.00609624	0.0108617			0.00524611	0.00649811
				0.0871709	0.111171	0.141458			0.162794	0.190966	0.108816					-0.295039	-0.294948	0.0259381			0.114492	-0.199023	0.04225						0.0536334	0.0247665	0.201954			0.0593428	0.100211	0.018832							0.00524456	0.00522923	0.00727125			0.00759835	0.00772931
				0.14331	0.154153	0.116758			0.0920412	0.255463	0.150804					-0.182001	-0.181831	0.0208246			-0.0850386	-0.0185267	-0.249947						0.0253916	0.0535388	0.0231777			0.129298	0.0868758	0.0905756							0.00836395	0.00720017	0.00600356			0.00526347	0.0073633
				0.126066	0.0846224	0.120525			0.168535	0.0860875	0.101011					0.0352592	0.0353113	0.0070179			0.23406	-0.00753134	-0.260049						0.0231059	0.0253715	0.00356284			0.404336	0.0928771	0.0237129							0.00609681	0.00422911	0.00716766			0.0075289	0.00728179
				0.178151	0.0876982	0.142885			0.315429	0.0922231	0.114663					-0.239469	-0.239785	0.104292			0.0557424	0.0377553	-0.00392136						0.179362	0.0230425	-0.0179694			0.24184	-0.0576767	0.122094							0.00523853	0.00672772	0.00671839			0.00524963	0.0100699
				0.20059	0.0602086	0.0667536			0.170153	0.12363	0.169543					0.166268	0.166524	-0.182844			0.0843841	-0.186539	0.00488522						0.0761832	0.179346	0.176743			0.148766	0.152474	0.142938							0.00719591	0.00378427	0.0079969			0.00902121	0.00794531
				0.072874	0.0881003	0.144355			0.0995411	0.0951002	0.194723					-0.235494	-0.134464	0.141912			-0.171486	-0.0189025	0.0102489						-0.0149369	0.0761529	0.193493			0.0885049	0.0978375	0.118682							0.00423397	0.00741786	0.00651028			0.00599935	0.00577264
				0.0556011	0.144318	0.0949246			0.150164	0.215209	0.198245					-0.320178	-0.235901	0.017874			-0.0375784	0.0444857	-0.114987						0.0147024	-0.0149085	0.0402308			0.0821989	0.150364	0.0635518							0.00671991	0.00642097	0.00761704			0.00559267	0.00615641
				0.106766	0.0762691	0.100071			0.144195	0.0980161	0.309996					0.0308317	-0.320091	0.033912			-0.145277	0.0424939	-0.166469						0.149181	0.0145319	0.0249613			0.178862	0.0719447	-0.017549							0.00378333	0.00591491	0.00717163			0.00518601	0.00599584
				0.0958649	0.114413	0.0904182			0.101949	0.177527	0.132737					0.0469228	0.0308317	0.0269773			0.0509088	0.0833607	-0.129151						0.0693712	0.149225	0.166523			0.0790415	0.131992	0.0421196							0.00740742	0.00389262	0.0069834			0.00687522	0.00581314
				0.0437947	0.104193	0.074578			0.12589	0.195824	0.18581					-0.296523	0.0469228	-0.0222361			0.279939	0.0194946	-0.216464						0.0478712	0.0693896	-0.004107			-0.0452499	0.132115	0.0556402							0.0064194	0.00800302	0.00615306			0.005998	0.00618243
				0.107976	0.0578465	0.0586411			0.140722	0.115678	0.157626					-0.245826	-0.29702	0.047736			0.103096	0.0524746	-0.2642						0.0129306	0.0477488	0.00540042			0.225954	0.117395	0.0283134							0.00591419	0.00478737	0.00632016			0.00734264	0.00530384
				0.0908803	0.0991743	0.105512			0.0940367	-0.0127768	0.169094					0.151483	-0.245945	-0.159054			-0.0816517	-0.226539	0.160688						0.109572	0.0128964	0.116536			0.141225	0.10359	0.0825846							0.00389125	0.00264425	0.00930622			0.0063049	0.00634721
				0.068904	0.179273	0.070768			0.077762	0.296192	0.133452					-0.229914	0.208677	-0.0943897			-0.262943	0.091506	0.0212618						-0.0216523	0.109598	0.105462			0.102448	0.212352	-0.0176682							0.00797993	0.0065907	0.0107532			0.00590338	0.00579732
				0.0896522	0.0741947	0.119966			0.202793	-0.00279141	0.0947839					-0.120878	0.151483	0.0437495			-0.243187	0.0188487	0.0316281						0.0474155	-0.0216298	0.0662674			0.0655658	0.048577	0.0270794							0.00477223	0.00878436	0.00750772			0.00437506	0.00902098
				0.124471	0.0949012	0.0851502			0.242353	-0.00316365	0.116405					-0.27418	-0.12098	0.0725982			0.0938499	-0.127719	0.0301503						-0.0961202	0.0474144	0.041602			0.0518952	0.10353	0.0306856							0.00264433	0.00457977	0.00651655			0.00611066	0.00666437
				0.093351	0.0560134	0.121085			0.171593	0.0303428	0.159971					0.00151025	-0.274262	-0.221893			-0.129637	-0.0222287	-0.00401629						0.10155	-0.0934449	-0.0737912			0.109447	0.161061	0.0178573							0.00657059	0.00547349	0.00751368			0.00759005	0.00703838
				0.119376	0.11696	0.124882			0.157597	0.0658692	0.177908					0.0492748	0.00151025	-0.0920376			0.0759178	-0.224682	-0.18046						0.117543	0.101544	-0.00361687			0.0207932	0.0472151	0.194043							0.00876379	0.00507319	0.00692716			0.00875741	0.00689604
				0.20774	0.106254	0.123733			0.0760788	0.036345	0.124033					-0.00592389	0.0492448	-0.195804			0.0859731	0.0368276	0.0437818						-0.0191181	0.117652	0.0319107			0.214843	0.0840911	0.0152925							0.00460185	0.00621521	0.00581539			0.0070621	0.00718134
				0.0985516	0.0959717	0.138011			0.0657041	0.138573	0.157156					0.0706138	-0.00594081	0.0257378			0.146244	0.0143486	0.0511219						0.00967042	-0.0190979	0.0725572			0.165204	-0.0157314	0.188721							0.00548843	0.00803331	0.00542455			0.00559532	0.00669632
				0.0922407	0.0674894	0.0742344			0.120693	0.1272	0.105495					-0.0258264	0.0702697	-0.0360001			0.0177075	0.213164	0.161187						0.0114887	0.0104559	0.0595055			0.194554	0.0515427	0.124512							0.00505773	0.00479855	0.00558052			0.00581045	0.00597915
				0.178375	0.0452316	0.136679			0.148035	0.252885	0.0805664					-0.017308	-0.0260865	0.0326165			0.159859	0.065113	-0.132816						0.0639724	0.011482	0.0507998			0.185031	0.141527	0.0294461							0.00619621	0.00744913	0.00703269			0.00681797	0.00797664
				0.17782	0.0664196	0.092199			0.0811954	0.0626341	0.0744099					-0.00706554	-0.0173989	0.0219246			0.0320043	0.0569813	0.018171						0.0835739	0.0639549	0.115527			0.177439	0.238178	0.198333							0.0080552	0.00511787	0.00571978			0.00757624	0.00823194
				0.100096	0.113925	0.0060751			0.114746	0.06393	0.0711667					0.0500198	-0.00706725	-0.137013			-0.0289569	-0.0557015	-0.263903						0.0759082	0.0832038	0.106133			0.172578	0.105132	0.0515758							0.00480971	0.0100632	0.00541635			0.00684769	0.0063107
				0.0398625	0.0555156	0.0157039			0.0910556	0.0717236	0.154022					-0.0106475	0.0500198	0.0833314			0.0706799	0.0416541	-0.12099						0.200499	0.0758002	0.139556			0.13802	0.0820734	0.0639032							0.007434	0.00346408	0.00482434			0.00884273	0.00620496
				0.0751798	0.0616667	0.114959			0.0981204	0.281972	0.138281					0.0319127	-0.0106727	0.0765682			0.00605872	0.18682	0.101634						0.0673557	0.200864	0.073955			0.330722	0.0391772	0.0681801							0.00512299	0.00465595	0.0086774			0.0112963	0.00875371
				0.100407	0.102328	0.0910402			0.164856	0.1809	0.0853575					0.227901	0.0319397	0.116284			-0.071893	-0.0557704	0.0971323						0.0555522	0.0674199	0.0290392			0.126963	0.162973	0.0268023							0.0100165	0.00610104	0.00574058			0.00893641	0.00772857
				0.016764	0.0728875	0.0490672			0.130507	0.195871	0.116385					0.0777565	0.227901	-0.0952498			0.00269823	0.217597	0.019324						0.0459768	0.0555843	0.0710914			0.167754	0.11338	0.0489987							0.0034617	0.00461628	0.00378026			0.00805885	0.0052617
				0.0332759	0.0802814	0.0621099			0.128426	0.129646	0.183996					-0.188499	0.0777565	0.137533			0.0089132	0.0945289	-0.144164						0.0177882	0.0459974	-0.0295986			0.299231	0.0682575	0.107909							0.00465597	0.00579384	0.00484297			0.00721727	0.00672825
				0.130093	0.1829	0.152034			0.115801	0.219061	0.073845					0.0406119	-0.188419	-0.214348			0.0959562	0.195948	0.181173						0.111827	0.0177882	0.154402			0.00399268	0.204233	0.112242							0.00609195	0.00511892	0.00659267			0.00559266	0.00753964
				0.0199143	0.16462	0.0946281			0.174457	0.20421	0.161454					-0.0197643	0.0407654	0.43964			0.00904924	-0.0604147	0.168167						0.0753862	0.11177	0.0239954			0.0826229	0.0851388	-0.0335147							0.00462404	0.00620758	0.00580963			0.00659897	0.00793562
				0.0239367	0.107211	0.0992102			0.260147	0.13736	0.132688					-0.0567815	-0.0198626	-0.0808288			0.106625	0.00467852	-0.160567						0.26951	0.0752297	0.0335913			0.17671	0.056476	0.035515							0.00579341	0.00779334	0.00575519			0.00560782	0.00706556
				0.0649093	0.157414	0.127133			0.217183	-0.000983534	0.101703					-0.0905612	-0.0567602	-0.23401			0.0195497	0.00701245	-0.0485481						0.267221	0.269623	0.124956			0.0929184	0.139967	0.147844							0.00511848	0.00475681	0.00439001			0.00619953	0.00729892
				-0.000132701	0.0585907	0.054467			0.09829	0.105404	0.0416629					0.00302826	-0.0909179	-0.270416			0.0863375	-0.0117929	0.0611365						-0.0661395	0.267096	0.0676093			0.00600558	0.269692	0.0984186							0.00621701	0.00716065	0.00716117			0.00776091	0.00773226
				0.0939637	0.134618	0.07601			0.0138613	0.190149	0.127337					0.00952098	0.003039	-0.166016			0.0541413	-0.0743142	0.00576742						0.0726041	-0.0661539	0.0309778			0.0290522	0.10153	0.0228604							0.00780264	0.00437848	0.00583134			0.00614713	0.00527467
				0.0692076	0.105946	0.116305			0.169565	0.0955941	0.159025					0.1007	0.00952098	0.0461522			0.0388525	-0.028241	-0.152307						0.0199005	0.0715101	0.0969646			0.0706244	0.180398	0.0619384							0.00476088	0.00444486	0.00570556			0.00678999	0.00534236
				0.178908	0.0878583	0.0985752			0.14271	0.147533	0.138973					0.198847	0.101094	0.0812413			0.199302	-0.231536	-0.142367						0.118484	0.01877	0.109666			0.183265	0.187041	0.0721552							0.00716608	0.00683291	0.00489469			0.00419749	0.00769409
				0.0358706	0.166737	0.1713			0.161254	0.15612	0.0360379					0.0161036	0.198847	-0.197093			0.00628648	-0.130954	-0.155725						0.23495	0.118485	-0.0448709			0.194497	0.0880939	0.026219							0.0043894	0.00534215	0.00704513			0.00564288	0.00540014
				0.06276	0.121224	0.144292			0.153551	0.102981	0.022618					-0.0654662	0.0160508	-0.0404865			-0.106909	0.0821287	-0.0540621						0.0598052	0.234938	0.00875521			0.0272841	0.182443	0.00919743							0.00446104	0.00495188	0.00562933			0.00846389	0.00713512
				0.0666049	0.0640379	0.114049			0.15162	0.152217	0.0391255					0.00582557	-0.0654746	-0.290376			0.0520148	0.00734761	0.258697						0.079518	0.0597481	0.0280922			0.180836	0.145893	0.0739171							0.00683058	0.00396239	0.00686861			0.00727208	0.00497218
				0.0588616	0.167837	0.201068			0.1598	0.31323	0.12365					-0.147245	0.00581961	-0.123889			0.187671	-0.327205	-0.0176585						0.0909032	0.0795259	-0.036191			0.0267529	0.321656	0.169301							0.00530721	0.0059314	0.00528201			0.00776094	0.00589575
				0.0401451	0.0908692	0.235972			0.072207	0.156039	0.187748					-0.0247771	-0.147352	-0.271042			0.0706459	0.120964	-0.0435459						0.128802	0.0909089	0.0499934			0.181433	0.0579518	-0.0131659							0.00496387	0.00254064	0.00639026			0.00857424	0.00773888
				0.0141754	0.0400324	0.0940435			0.199364	0.157656	0.0834822					-0.166361	-0.0248334	0.0790354			0.251158	-0.02694	0.0912797						0.299691	0.128787	0.0937682			0.102685	0.108442	-0.0367862							0.00396808	0.00569873	0.00608131			0.00796574	0.00731035
				0.123873	0.037913	0.108359			0.130385	0.0636114	0.113803					0.0545744	-0.166361	-0.163393			0.0598694	0.00893798	-0.156161						0.232496	0.299739	-0.00255695			0.276846	-0.00250367	-0.0527682							0.00594239	0.00535618	0.00578328			0.00570125	0.00515493
				0.114159	0.134106	0.0422256			0.153079	0.135058	0.0617213					-0.27612	0.0545667	0.221271			-0.0189101	-0.0223185	0.0481734						0.307405	0.23251	0.0522851			0.138226	0.0152007	0.278159							0.00253918	0.00256203	0.00631139			0.00511249	0.00513583
				0.0940574	0.111527	0.0807986			0.195057	0.244685	0.00236373					-0.190563	-0.276126	-0.236644			0.11505	0.264533	0.0408413						0.195229	0.307436	0.0469919			0.205232	0.0642088	0.169556							0.00569188	0.00590113	0.00600636			0.00818055	0.00839858
				0.0184943	0.155212	0.107921			0.0720874	0.203752	0.0889792					-0.0683928	-0.190701	-0.150843			0.171053	-0.0163762	-0.206215						0.0450672	0.195226	0.0468933			0.215867	0.219137	0.100552							0.00535422	0.0025894	0.00755284			0.00946923	0.0101471
				0.109228	0.128191	0.118142			0.10169	0.128801	0.0987791					-0.138369	-0.0685953	0.0659653			0.0392057	-0.105602	0.00451076						0.183279	0.0450948	-0.0133546			0.0285108	0.0314258	0.167713							0.00256178	0.00257837	0.00890949			0.00456788	0.00280141
				0.13387	0.0724049	0.106593			0.177897	0.0536401	0.0872447					-0.00104392	-0.138524	-0.0779153			-0.201686	-0.0827303	0.0119842						-0.0341166	0.183317	0.242092			0.158755	0.101106	0.0955999							0.00591591	0.00677501	0.0063981			0.00575545	0.00696179
				0.0591921	0.0724781	0.156456			0.125858	0.178424	0.114248					0.0179114	-0.0010214	-0.0111848			-0.0368003	-0.259122	0.0331909						0.151418	-0.0341336	0.0403561			0.113421	0.175957	0.0792154							0.00258912	0.0025779	0.0082741			0.00459002	0.00795963
				0.115393	0.0795901	0.0725469			0.0399303	0.185217	0.207537					-0.30084	0.019674	0.0582788			0.0334942	-0.0160552	-0.0928684						0.283785	0.149967	0.0148641			0.0495132	0.0478037	0.00651847							0.0025762	0.00256202	0.00534291			0.00831253	0.00657034
				0.0796922	0.0306817	0.0853752			0.0587505	0.123339	0.19474					0.139608	-0.300692	-0.245667			0.0610389	0.0390995	-0.128083						0.105783	0.283773	-0.0442196			0.207526	-0.00354941	0.128176							0.00679004	0.00634069	0.00614979			0.00875578	0.00344109
					0.0736606	-0.00658947			0.1038	0.014346	0.0927178					0.121208	0.138491	0.0452674			-0.0502242	-0.00517989	-0.1368						0.076954	0.105821	0.0260362			0.146939	0.0257739	0.0582257							0.00257654	0.00728768	0.00603236			0.00444769	0.0058253
					0.0587786	0.0708326			0.267249	0.0634454	0.0412871					-0.0792659	0.121152	-0.224465			0.00529781	-0.243595	-0.0851783						0.159371	0.0770589	-0.0536978			0.112605	0.086922	0.116094							0.00255967	0.0064404	0.00686739			0.0079246	0.00557265
					0.103407	0.149957			0.15088	0.177945	0.0844473					-0.306139	-0.0793166	0.0037347			0.0971792	0.0137327	0.100694						0.232137	0.159232	0.149455			0.10398	0.0782248	0.223677							0.00631054	0.00554053	0.00836022			0.0102596	0.00812412
					0.0970206	0.191639			0.217382	0.142402	0.0904985					0.0492908	-0.305998	0.152141			0.0511801	0.110999	0.00564118						-0.0131821	0.231802	0.176119			0.145175	0.288403	0.846703							0.00730564	0.00559251	0.00496964			0.00615108	0.00912489
					0.0930213	0.0859944			0.137956	0.08054	0.130506					-0.0464848	0.0492897	-0.00830632			-0.255654	-0.0585887	0.0174207						-0.00192871	-0.013172	0.0467858			0.123201	0.0670989	0.127368							0.00645213	0.00580535	0.00723655			0.00729011	0.00775202
					0.0644963	0.0891922			0.109466	0.129536	0.189687					-0.0248447	-0.0464341	0.0169168			0.00340577	-0.193342	-0.0423066						0.143133	-0.00210875	0.0110489			0.0576807	0.0083685	0.0499879							0.00555085	0.00442297	0.00608783			0.00780477	0.0055822
					0.0445469	0.121122			0.21093	0.205032	0.066088					-0.184704	-0.0248615	-0.0719636			2.18459E-05	0.0248583	-0.00714588						-0.00780497	0.142999	-0.0290453			0.156273	0.279595	-0.00425156							0.00556787	0.00251875	0.00683628			0.00674517	0.00604936
					0.047381	0.13855			0.113929	0.187906	0.10023					-0.162489	-0.185067	-0.180193			0.00340575	0.0217436	0.239713						0.0497504	-0.00770271	0.0586335			0.192686	0.138058	0.105202							0.00581428	0.00467083	0.00602564			0.00651585	0.00733693
					0.0437527	0.0431183			0.1751	0.163674	0.0637418					-0.142434	-0.162489	-0.0949996			-0.0111628	-0.00224004	0.272337						-0.0399921	0.0497522	0.0612488			0.164332	0.0456477	0.260162							0.00442297	0.00251676	0.00624307			0.005581	0.00882199
					0.0623286	0.0895885			0.203669	0.1149	0.0744315					0.0750911	-0.142529	-0.0109427			-0.114451	0.0408454	-0.0024902						0.0299133	-0.0400129	0.0839344			0.180883	0.135332	0.106781							0.00253223	0.00474314	0.00604061			0.00644164	0.0124407
					0.0916586	0.202637			0.295172	0.0337253	0.143527					0.0144838	0.0750515	-0.298597			0.0123961	0.0946326	-0.1328						0.0616238	0.0308345	0.0333755			0.0964915	0.00340253	0.0197656							0.0046682	0.00381671	0.00651003			0.00783232	0.0104589
					0.165179	0.0968532			0.221725	0.195258	0.0892659					0.0376738	0.0144323	0.0014752			0.00621717	-0.0275362	-0.110045						0.0602856	0.0616533	0.0116151			0.284766	0.222944	0.140121							0.0025188	0.00626669	0.00676468			0.0028285	0.00652777
					0.0838155	0.162432			0.100311	0.206521	0.0799353					-0.0937247	0.0377225	0.0334996			0.023015	0.0464508	-0.268809						0.039886	0.0602981	0.160568			0.312817	0.188196	0.108834							0.0047531	0.00649789	0.00611156			0.00562987	0.00689081
					0.116894	0.0982043			0.100054	0.322762	0.16299					-0.0247015	-0.0937195	-0.138801			-0.0318808	0.00855525	-0.211075						0.0194805	0.0397995	0.012878			0.151629	0.0580287	0.0053001							0.00382653	0.00942106	0.00666158			0.00841215	0.0116049
					0.128236	0.183573			0.0388224	0.0993808	0.120646					-0.139632	-0.0236837	-0.0173371			-0.130741	-0.151153	0.0477331						0.145713	0.0194736	0.0678274			0.249472	0.0146558	0.142481							0.00627634	0.00768081	0.00702223			0.00727172	0.0069195
					0.0653189	0.12152			0.0857713	0.201673	0.0852878					0.0854545	-0.139649	-0.0620429			0.148788	-0.221563	0.0782125						0.101562	0.145746	-0.0274684			0.14626	0.0816748	-0.0127501							0.00651201	0.00371153	0.00667805			0.00566193	0.00787323
					0.0965403	0.100964			0.191901	0.0915418	0.0859521					0.0214696	0.0854921	-0.0574787			0.18305	0.00913366	-0.211061						0.0926847	0.101513	-0.0421465			0.264248	0.0972934	0.192805							0.00943826	0.00451492	0.00437671			0.00477072	0.00593508
					0.124836	0.17992			0.224139	0.607755	0.162428					0.0332407	0.0214696	-0.185375			-0.336674	0.0957243	-0.0872556						0.167401	0.0926952	0.00835445			0.0825049	0.0959653	0.0370709							0.00769986	0.00735488	0.0063491			0.00669761	0.00882354
					0.0220836	0.126539			0.168565	0.586804	0.138564					0.0338652	0.0332424	-0.0278242			-0.0244839	0.0373792	-0.182477						-0.0415325	0.167523	0.179044			-0.00855909	-0.0411833	0.0867772							0.00370831	0.00640076	0.00432313			0.00720298	0.00856369
					0.121125	0.106883			0.101628	0.206261	0.113903					0.0514496	0.0338634	-0.111994			0.0402029	-0.178721	-0.0374293						-0.0358184	-0.0415393	-0.0580055			0.04174	0.0214589	0.299767							0.00452731	0.00626491	0.00491534			0.00655336	0.00640335
					0.147682	0.142545			0.0964836	0.154426	0.0697256					0.061661	0.0518486	0.00409151			0.00810618	0.056881	0.0342204						0.0547612	-0.0358161	0.1351			0.163447	0.117959	0.289783							0.00733519	0.00348549	0.00479676			0.00330722	0.00790227
					0.119585	0.0948191			0.146939	0.178075	0.112405					-0.048122	0.061661	0.0197042			0.177897	-0.0518338	0.27677						0.0344945	0.0547561	0.157324			0.122138	0.0551852	0.0984327							0.0063985	0.00426494	0.00599034			0.00525522	0.00697506
					0.0725166	0.0664652			0.120963	0.123373	0.0971241					-0.016323	-0.048012	-0.170771			-0.190023	0.0446187	0.0436531						0.031195	0.0344937	-0.026685			0.0778667	0.106118	0.0571331							0.0062534	0.0037066	0.00551624			0.00772722	0.00536236
					0.173092	0.136877			0.0916871	0.143769	0.158027					0.102095	-0.016323	-0.00789893			-0.151582	-0.12135	-0.0376322						0.14883	0.0311694	0.00396321			0.109094	0.097366	0.0396279							0.00348565	0.00415734	0.00482852			0.00566712	0.00967136
					0.119179	0.102688			0.346652	0.102075	0.0968162					-0.130767	0.102162	-0.246015			0.150218	-0.206035	0.215885						-0.0130259	0.148897	0.0241395			0.0701309	0.172546	0.0379748							0.00426427	0.00555054	0.00574466			0.00588441	0.00634933
					0.194116	0.0845498			0.0600282	0.179814	0.170261					-0.247576	-0.130679	0.109985			0.210527	-0.17419	0.0162685						0.000306158	-0.0129911	0.117217			-0.00373283	0.191946	0.0204833							0.00371367	0.00638932	0.00963136			0.00787691	0.00606138
					0.115771	0.121248			0.0285629		0.1095					0.0269548	-0.247519	-0.125812			0.229749	-0.00299416	-0.0474919						0.00944543	0.000286002	-0.0376738			0.137083	0.0505303	-0.0556335							0.00415804	0.00575446	0.00562053			0.00567948	0.00751398
					0.191245	0.128818			0.102157		0.100122					-0.0249154	0.0271082	-0.174684			0.0434949	0.0470119	0.0244567						-0.0149305	0.009367	0.0628968			0.326261	0.115707	-0.000973704							0.00554886	0.00723063	0.00530273			0.00533133	0.00799702
					0.0882371	0.132618			0.116033		0.0337984					0.0361229	-0.0250246	-0.130214			-0.111612	-0.153244	0.0312183						0.0650637	-0.0149572	0.0706886			0.0466924	0.0888742	0.144076							0.00637139	0.00378885	0.00596034			0.00339817	0.00447817
					0.0591215	0.124558			0.177083		0.139709					-0.121118	0.0361229	0.0297909			-0.00702988	0.0620292	-0.00390893						-0.0767341	0.0650546	0.109844			0.00811789	0.123069	0.255239							0.00577132	0.00365542	0.00689399			0.00672389	0.00709277
					0.112729	0.124681			-0.00281855		0.0948463					0.0789798	-0.121331	-0.0706738			-0.0499511	-0.00173932	0.029565						0.0421042	-0.0767719	0.0917954			0.0485768	0.167987	0.0831516							0.00720947	0.00518747	0.00783514			0.00285593	0.00756957
					0.0606861	0.0958159			0.124049		0.152095					-0.155917	0.0789798	0.0522322			0.016061	0.00300921	-0.181071						0.0667105	0.0421132	0.104119			0.0511361	0.203261	-0.098955							0.00379464	0.00315501	0.00702062			0.00280365	0.00649798
					0.0400509	0.130533			0.124306		0.0142157					0.0505375	-0.156263	-0.200836			-0.191877	0.0442515	0.198325						0.284422	0.0665213	0.0535935			0.303372	0.460499	0.0597578							0.00366317	0.0047481	0.00711618			0.00277417	0.00620301
					0.0515367	0.111644			0.0967175		0.143583					-0.0801532	0.0507804	0.191455			-0.09492	0.0341654	0.0133466						-0.0479435	0.284386	-0.0164079			-0.0289442	0.0265728	0.0292984							0.00519963	0.00499198	0.00619527			0.00443106	0.00825646
					0.0619406	0.0863046			0.0464351		0.0796007					0.140664	-0.0800787	-0.0182701			0.0347301	0.124046	0.0189327						-0.0184993	-0.0478782	0.0689775			0.00232625	0.0436299	0.145285							0.00316086	0.00622139	0.00548347			0.00299336	0.00691284
					0.0158879	0.120163			0.0835956		0.164179					-0.142955	0.141019	0.188186			0.0306899	-0.0776515	0.0460764						0.00985666	-0.0185113	0.141968			0.113295	0.122777	0.224234							0.00476097	0.00602174	0.0102458			0.00292659	0.00782792
					0.0572005	0.171994			0.109763		0.134377					0.00369239	-0.143787	-0.284494			0.023311	0.0177485	0.0501632						0.0308644	0.00984262	-0.0367177			0.0868278	0.28954	0.0483115							0.00499653	0.00660825	0.00802939			0.00291726	0.00582872
					0.159843	0.148356			0.235913		0.129008					-0.161478	0.00390527	-0.084257			0.0232676	0.206689	0.0585619						0.0837235	0.0308879	-0.0989409			0.0876647	0.13816	0.0317026							0.00622133	0.00510109	0.00654112			0.00564248	0.00585533
					0.083992	0.159241			0.127385		0.122838					-0.0331149	-0.161466	0.205763			-0.148172	-0.182905	0.0060648						0.0582347	0.0837995	-0.016251			0.128512	0.250552	0.119487							0.00601368	0.00534795	0.00595168			0.00792877	0.00513477
					0.0791986	0.0792463			0.155094		0.182529					-0.213667	-0.0331539	-0.160188			-0.0200635	0.0473772	-0.147384						0.0646857	0.057928	0.175812			-0.0660348	0.0795883	0.0191458							0.00659823	0.00380981	0.00709594			0.00810423	0.00636358
					0.086484	0.064047			0.0843133		0.150135					0.0237434	-0.213623	0.018335			0.0910703	-0.179841	-0.0707671						0.0570387	0.0646916	0.101688			0.0937307	0.0037565	0.441418							0.00508435	0.00599875	0.00959314			0.00275493	0.0109367
					0.0355309	0.171806			0.121429		0.0152739					-0.00947884	0.0236906	0.0131198			0.0623324	0.114655	0.545448						0.0407993	0.0570255	0.207643			-0.0240443	0.0767556	0.150921							0.00533958	0.00641044	0.00478337			0.00300662	0.00682372
					0.0617905	0.135537			0.113757		0.141311					-0.0171358	-0.00947884	-0.0311286			-0.317344	-0.104954	-0.00818822						0.0628162	0.040798	0.0750273			-0.0164894	0.0167065	0.0889155							0.00381406	0.00541796	0.0083346			0.00307554	0.00575219
					0.0470205	0.175225			0.182166		0.0124134					-0.128265	-0.0171358	0.0276532			-0.0966129	0.307599	0.0753902						0.120505	0.0628167	0.130578			0.106398	0.0123014	0.0963325							0.00599643	0.00667001	0.0068917			0.00614907	0.00785224
					0.164592	0.117165			0.219161		0.147038					0.0601822	-0.128287	-0.148812			0.136065	-0.0733382	-0.0842485						-0.0317161	0.12051	0.0232983			0.0887853	-0.00924926	0.0135151							0.006394	0.0065262	0.00787934			0.00267169	0.0090606
					0.080392	0.106924			0.0866588		0.100547					0.0222905	0.0601505	0.00629606			0.0019185	-0.0559624	0.105255						0.0779869	-0.0317428	0.0710023			0.085438	-0.0104941	0.0734714							0.00541025	0.00409391	0.00730767			0.00272069	0.00598609
					0.105146	0.124717			0.154922		0.214513					-0.0775109	0.0222905	0.128815			-0.131549	0.0015969	-0.0133025						0.0496004	0.0770357	0.145582			0.160683	-0.0358112	0.172895							0.00666357	0.0057542	0.00838117			0.002655	0.00279642
					0.085921	0.0802341			0.158431		0.170718					0.164489	-0.077373	-0.250044			0.0362887	-0.0774049	-0.115423						0.176972	0.0495522	-0.0706657			0.17413	0.167311	0.0890355							0.00651901	0.00370581	0.00599444			0.00620641	0.0027064
					0.0831653	0.115137			0.176232		0.163964					0.0241185	0.165821	-0.181243			0.0964052	-0.0832265	-0.00216141						0.0914774	0.176954	-0.0490303			0.0499358	0.121855	0.245412							0.00409842	0.00371654	0.00666535			0.0053194	0.0025864
					0.118683	0.0765953			0.235014		0.12087					0.0753381	0.0241185	-0.0665016			-0.0616446	0.012805	-0.149749						0.17363	0.091366	0.116388			0.130052	0.276805	0.0384419							0.00575539	0.00851164	0.00500399			0.00805966	0.00273217
					0.0514777	0.183454			0.107901		0.107641					0.11321	0.0756436	-0.250454			0.041415	0.0676596	0.0543451						0.110049	0.173617	0.0494279			0.101756	0.035582	0.0197322							0.00370635	0.00614045	0.00571156			0.00508791	0.00266775
					0.0576216	0.12359			0.139885		0.24509					0.0607655	0.11321	0.0557407			0.0705969	0.0270189	0.00829333						0.0657408	0.109979	0.152666			0.0529012	-0.0767873	-0.0155545							0.00371654	0.00505287	0.00744843			0.00674347	0.00266566
					0.149686	0.131892					0.0754716					-0.101041	0.0605962	-0.11199			0.104983	-0.0226685	-0.012895						0.0145635	0.059351	-0.00631828			0.0115925	0.127982	0.121608							0.00847557	0.00599353	0.00676982			0.00602139	0.00664825
					0.117848	0.0462291					0.0580764					0.0740948	-0.101194	0.130822			0.228392	-0.00133582	-0.0770169						-0.00125057	0.065766	0.0641509			0.217945	0.259374	0.0154281							0.00612098	0.00475153	0.007213			0.00725979	0.00731702
					0.0538997	0.0547514					0.0879367					0.0671314	0.0741214	-0.0523471			-0.0147536	0.124396	-0.101867						0.131488	0.0145601	0.049072			0.158476	0.103191	0.00273326							0.00503233	0.00457161	0.00832657			0.00807094	0.00656632
					0.00916263	0.0935099					0.174054					0.157458	0.0678628	0.124994			0.0765028	0.0259516	-0.152807						0.00550949	-0.00122825	0.168986			0.142246	0.167461	0.0158283							0.00600967	0.00476357	0.00908689			0.00672031	0.00842046
					0.110502	0.150354					0.243035					-0.179501	0.157511	0.0231304			0.0938702	-0.00849414	-0.125977						0.0992608	0.131437	0.13735			0.0484076	0.0944776	-0.0492096							0.0047628	0.00620433	0.00572527			0.00710482	0.00829622
					0.183564	0.176515					0.199581					0.24062	-0.179334	-0.230581			0.220002	-0.120901	0.0285238						-0.0943622	0.00551939	-0.0395078			0.323469	0.07552	0.114059							0.00458409	0.0042687	0.00660664			0.00693399	0.00634681
					0.120731	0.0997855					0.05352					0.0342196	0.24062	0.20419			0.00212652	0.0424418	-0.0688928						-0.0593824	0.0992777	0.0485838			0.124259	0.181081	0.367004							0.00476713	0.00344526	0.0053249			0.0059977	0.00742706
					0.103286	0.109649					0.082935					-0.0263907	0.0342196	0.0470058			-0.269303	0.109916	0.0402005						0.0161695	-0.0942118	0.0309474			0.113118	0.301636	0.247523							0.00619352	0.00636075	0.00671602			0.00371086	0.00548953
					0.167345	0.127342					0.0265089					-0.188818	-0.0263907	0.00938593			-0.00209634	-0.230734	-0.170585						0.31263	-0.0593849	0.149635			0.118352	0.226333	0.0464534							0.00427108	0.00241978	0.00628821			0.00785109	0.00852644
					0.123988	0.0567702					0.08372					-0.25689	-0.188712	-0.00901631			-0.102566	-0.0314255	0.0137115						0.0827185	0.0162172	0.114813			0.125108	0.122275	0.084477							0.0034536	0.00673581	0.00550802			0.00560942	0.00556594
					0.0689554	0.109674					0.0457377					0.207183	-0.256756	0.178528			-0.0198105	0.00417815	-0.0831386						0.15345	0.312658	0.0462657			0.249655	0.160474	0.120932							0.00636027	0.00251252	0.00574269			0.00945277	0.00241668
					0.0981134	0.129415					0.161887					0.0117462	0.208107	0.0174686			0.0125203	-0.104608	-0.00245805						0.00562224	0.0826918	-0.0219151				0.209613	0.102582							0.00242588	0.00510513	0.005196			0.00513942	0.00747651
					0.0520935	0.206174					0.128077					-0.124267	0.0118066	0.0235221			0.143534	0.00600073	-0.0467531						0.0645623	0.153427	-0.0944953				0.130188	0.0873427							0.00674794	0.00240945	0.00509658			0.00815874	0.00754337
					0.164785	0.153003					0.085716					0.0955292	-0.124158	0.0353946			0.138736	0.00590372	-0.0611437						0.061296	0.00560809	0.032047				0.146096	-0.00912075							0.00251078	0.00249782	0.00452943			0.00625209	0.00472172
					0.0731834	0.0676963					0.0927657					0.0107039	0.0956401	0.046858			0.0748721	0.143275	0.0268376						0.245759	0.0645134	0.102341				0.239792	0.0613774							0.00510371	0.00248075	0.00422599			0.00827735	0.0057363
					0.0806857	0.0905922					0.155764					-0.0557835	0.0107573	-0.0254318			0.0833015	0.0792975	0.0048754						0.259374	0.0613527	-0.0634161				0.0480312	0.100991							0.00240854	0.00249774	0.00597732			0.00789585	0.00532391
					0.130088	0.0965765					0.139116					0.0369436	-0.0557835	0.032722			0.0389695	0.00642966	0.0508534						0.22104	0.245842	-0.0571998				0.172124	-0.0392296							0.00249694	0.00253573	0.00632215			0.0051666	0.00579014
					0.0564142	0.0920992					0.107284					0.0525825	0.0369436	0.0293771			0.069989	0.0141893	0.00389281						0.0576591	0.259348	0.088191				0.0306836	0.107272							0.00247515	0.0024984	0.00370469			0.00663712	0.00646199
					0.104885	0.160445					0.0808136					0.0794962	0.0525825	0.156765			0.0694406	0.0413018	-0.160033						0.12314	0.221014	0.011586				0.011097	0.0419727							0.00249007	0.00499316	0.00626164			0.0057713
					0.10159	0.140417					0.103313					0.00974604	0.0794962	0.0302528			-0.100004	-0.000355094	0.0946506						-0.0140748	0.0573474	0.0132051				0.27972	0.33862							0.00252961	0.0025899	0.00546016			0.00715915
					0.0867822	0.0447486					0.147706					0.00331346	0.0094093	-0.0574943			-0.218362	0.0814978	0.0303545						-0.0406388	0.130393	-0.0349005				0.102416	0.132106							0.00249516	0.00778334	0.00581884			0.00871225
					0.0492094	0.123552					0.110586					0.0044284	0.0033391	0.0318846			-0.0204823	-0.0962934	-0.183854						0.234601	-0.0144211	0.0447774				0.155665	0.172187							0.00498921	0.00254095	0.00824846			0.00668042
					0.186478	0.13244					0.10245					0.00106987	0.00435205	0.047283			0.00745023	-0.064858	-0.305954						0.113199	-0.0406443	0.163399				0.0288697	0.340559							0.00258834	0.00249167	0.00649363			0.0045608
					0.0852398	0.0993367					0.103341					0.00732661	0.00106987	0.128488			-0.114304	0.0110484	0.153366						0.00218227	0.234533	0.132009				0.0837503	0.061734							0.00775639	0.0023845	0.00545463			0.00705409
					0.242383	0.0951093					0.108888					-0.20753	0.00717434	0.0613382			-0.0014079	0.356344	0.0249113						0.117789	0.113164	0.0523429				0.240799	-0.0553363							0.00253589	0.00589095	0.0054071			0.00624611
					0.14682	0.0958799					0.17811					0.000119787	-0.207674	0.0125789			-0.00567336	-0.00746754	-0.0270116						-0.0772161	0.00220053	0.127313				0.0283872	0.0319543							0.00247738	0.00248262	0.00468827			0.00651791
					0.101317	0.110858					0.116745					0.00488172	1.56377E-05	-0.345081			0.00325326	0.0933234	0.030496						-0.0052946	0.117782	0.0595677				0.199912	0.0688331							0.0023702	0.00840757	0.011771			0.00615684
					0.120714	0.120489					0.116306					0.00424014	0.00491074	0.0371505			-0.0701795	0.0921201	0.0298712						0.0846032	-0.0772486	0.0522271				0.081727	0.0541391							0.00587532	0.00243721	0.00797621			0.00569441
					0.0961557	0.092176					0.202618					0.00347642	0.00453614	-0.200873			-0.00118823	0.0538177	0.100742						0.163194	-0.00556279	0.0697082				0.21958	0.0289087							0.00247658	0.00499968	0.00652272			0.0060174
					0.111119	0.0657106					0.137452					0.00273141	0.00347642	-0.295809			0.0109284	0.0441601	0.110132						0.0129493	0.0847251	0.054782				0.175018	0.178778							0.0084081	0.00454753	0.00614383			0.00627836
					0.107335	0.132552					0.0610216					0.0314621	0.00273141	-0.120841			-0.000316617	0.0232539	-0.0871435						-0.0555989	0.163377	0.0788358				0.00978239	0.0938768							0.00243706	0.00652044	0.00558905			0.0051697
					0.0971539	0.118561					0.269772					0.0381902	0.0327597	-0.00414106			-0.0659852	-0.308681	0.00883926						0.0675774	0.0128626	0.0355873				0.0440648	-0.0461426							0.00500111	0.00570543	0.00544591			0.00611123
					0.048957	0.0837213					0.0831944					0.105532	0.0385356	0.0644092			-0.00113703	0.0703053	0.0184336						-0.202747	-0.0555713	0.321335				0.0817164	0.0811401							0.00455471	0.00527268	0.00627654			0.00480499
					0.0747023	0.128558					0.209206					0.188648	0.105537	-0.192627			0.000263411	-0.185062	0.0615345						0.0839912	0.0676658	-0.0434154				0.0913462	0.0237907							0.00653741	0.00609529	0.00778742			0.00614332
					0.0492191	0.0724671					0.136728					-0.0177483	0.188706	-0.0916967			0.00424386	0.345387	0.00114468						0.101183	-0.202724	0.123994				0.0705254	0.207276							0.00570543	0.00696599	0.00844223			0.00846521
					0.0610445	0.117568					0.0944606					0.0346052	-0.0177483	-0.0383119			0.000109073	0.0256851	-0.199082						0.0802188	0.0841681	0.0916903				0.167575	0.144915							0.00526094	0.00716156	0.00566006			0.00610974
					0.097543	0.185221					0.132263					0.10445	0.0346052	-0.0259552			0.00185893	-0.0864158	-0.141709						-0.0251584	0.101204	-0.0349785				0.0323871	0.0122992							0.00609957	0.00502996	0.00518775			0.00518462
					0.11122	0.109227					0.204758					-0.156112	0.10446	-0.0412983			0.0290353	-0.0873982	0.016495						0.111061	0.0801757	-0.00294039				0.195101	0.0517765							0.00694541	0.00527776	0.00900138			0.00663618
					0.142546	0.0994805					0.057986					0.036785	-0.156181	0.0148389			-0.0581507	0.0264955	-0.116425						0.00832542	-0.0250742	-0.0230941				0.0531401	0.00562022							0.00716204	0.00549987	0.00645131			0.00620737
					0.0561148	0.0301601					0.127005					-0.0449715	0.0367892	-0.127713			-0.083252	-0.27079	0.00414663						0.0745771	0.111058	0.0626537				-0.00767064	0.134942							0.00503969	0.00667442	0.00658265			0.0064103
					0.0581726	0.037697					0.12652					-0.00366041	-0.0449011	-0.171699			0.0757988	0.0996764	-0.182697						0.0858952	0.00859811	0.0380105				0.00889421	0.0306426							0.0052637	0.00548505	0.00759022			0.00430673
					0.182755	0.223089					0.120751					-0.0335741	-0.00366041	-0.188171			-0.237201	-0.0422099	-0.0346381						0.0331508	0.07462	-0.0745002				0.116771	0.180059							0.00549666	0.00591559	0.00617591			0.00556689
					0.0878685	0.130682					0.226842					0.181937	-0.0334633	0.149404			0.0930537	-0.177552	-0.114395						0.349234	0.0858807	0.0206894				0.013996	0.217086							0.00664609	0.00439058	0.00798182			0.00639244
					0.14016	0.100208					0.095362					0.226316	0.181937	0.0480452			0.0608308	-0.159827	0.165703						-0.0578723	0.0331757	-0.0539864				0.00242453	0.447124							0.00549538	0.00514296	0.00658828			0.00523598
					0.0757728	0.0966438					0.101815					-0.0431495	0.226319	-0.241483			0.0262471	0.128941	-0.0308732						-0.0419213	0.34932	0.102573				0.0906373	0.539467							0.00592845	0.0049931	0.0138168			0.0053985
					0.0995741	0.0220461					0.139836					0.066105	-0.0432407	0.0189433			0.0238365	0.0773152	-0.232281						0.0653444	-0.0578975	0.00537248				0.137172	0.183289							0.00439997	0.00445577	0.00590079			0.00698895
					0.095381	0.0775378					0.141341					-0.194243	0.0661591	-0.000814413				-0.0807498	-0.172474						0.0349578	-0.0418682	0.0632731				-0.0239366	-0.0607071							0.00514465	0.0086385	0.00584826			0.00451617
					0.164048	0.0924319					0.197417					-0.0242164	-0.194146	0.0110858				0.0316668	-0.178493						-0.00936235	0.0652654	0.112603				0.159091	0.0441263							0.00500648	0.00575228	0.00621391			0.00578608
					0.0911354	0.0403662					0.143196					0.172379	-0.0242164	0.0105648				0.0371561	0.000748454						0.0683105	0.0350436	0.0284054				0.188255	0.0792865							0.00446385	0.00697222	0.00653338			0.00591776
					0.0771198	0.0639181					0.152541					-0.182533	0.172379	-0.111125				-0.184642	-0.0809338						-0.0254951	-0.00939052	0.0372206				0.225933	0.147187							0.0086258	0.0049872	0.0056936			0.00871846
					0.281412	0.0835327					0.156822					-0.126508	-0.182873	0.18578				0.123166	0.0557033						0.00132556	0.0682137	0.0406558				-0.00620734	0.0667739							0.00574559	0.00579338	0.00550084			0.00649559
					0.0496804	0.0798236					0.132339					-0.0873037	-0.126424	0.23308				-0.00947911	-0.0927876						0.0376005	-0.0255584	0.0499778				0.182085	-0.0900397							0.00698649	0.00535838	0.00805362			0.00583635
					0.09771	0.0396207					0.243477					0.00239439	-0.087303	0.0290315				-0.00459854	0.0496846						0.139158	0.00152799	0.031332				0.0486235	0.0126713							0.00499609	0.00401137	0.0057803
					0.0886945	0.0700701					0.0942143					0.102501	0.00239439	-0.102914				-0.339548	0.019041						0.105557	0.0376039	-0.021564				0.0564065	0.334656							0.00579096	0.00506121	0.00504437
					0.143322	0.152065					0.120876					0.136367	0.103442	0.0966036				-0.197389	0.0744439						-0.0439205	0.136815	0.168103				0.0695602	0.10777							0.00536074	0.00496769	0.00690586
					0.127721	0.0644106					0.181788					-0.205437	0.136751	0.0403308				0.00466818	-0.0640309						0.116307	0.105499	0.0388491				0.177509	0.118537							0.00399611	0.00586899	0.00824796
					0.0592858	0.0984255					0.167747					-0.118494	-0.205551	-0.233524				-0.0745175	0.0541358						0.195897	-0.0439583	0.0520858				0.118217	0.0733868							0.00506965	0.00793291	0.00533776
					0.0597416	0.111605					0.1705					0.0248908	-0.118503	0.0947429				-0.0584581	0.388381						0.0744004	0.116357	0.0894636				0.120052	-0.0514104							0.00496123	0.00525883	0.00430789
					0.0938737	0.099564					0.208693					0.0231968	0.0248908	-0.0783368				-0.219444	0.0287295						-0.0272626	0.195943	0.0139733				0.164951	0.0991915							0.0058626	0.00431221	0.00756309
					0.13447	0.164106					0.161108					0.0872161	0.0232039	0.00665724				0.145582	0.210352						0.180922	0.0732385	0.127982				0.275835	0.0707291							0.00794031	0.00421073	0.00647572
					0.0929935	0.0881024					0.130222					0.167979	0.0872106	0.0662758				0.0143098	-0.225405						0.173259	-0.0272359	-0.0591838				0.126465	0.06693							0.00526313	0.00628815	0.00717299
					0.160703	0.0793508					0.141798					0.141604	0.167974	-0.186169				-0.00158551	0.0490035						0.0369734	0.180894	0.0522242				0.103423	0.126327							0.00429811	0.00643291	0.0052223
					0.114946	0.144748					0.18867					0.0431286	0.140483	0.350344				-0.137505	-0.129126						0.0510748	0.173271	0.0832437				0.154793	0.00148594							0.00421128	0.00725042	0.00517521
					0.118844	0.0102394					0.124648					-0.0227493	0.0431286	-0.163756				-0.19348	-0.188111						0.0659428	0.0369621	0.0648				0.0553093	0.0534624							0.00628954	0.00557122	0.00583219
					0.140491	0.0943761					0.150941					-0.190078	-0.0227493	0.156545				-0.0191955	0.0224898						0.0351493	0.0510847	-0.0177134				0.240038	0.00989458							0.00644014	0.0090176	0.00941054
					0.0325456	0.130328					0.133972					-0.196131	-0.190033	0.14758				-0.126934	-0.165111						0.0357418	0.0659009	-0.0479203				0.275394	0.29207							0.00726401	0.00265635	0.00905556
					0.140112	0.100588					0.0912829					0.0871728	-0.196035	0.149099				0.0308324	-0.15408						0.0873658	0.0351982	0.108419				0.0323056	-0.163814							0.00557627	0.0057221	0.0055211
					0.13832	0.0577418					0.16291					-0.181228	0.0875418	0.219202				-0.284396	-0.0159343						0.0717021	0.0357711	0.10576				0.12183	-0.0235555							0.00903849	0.00277391	0.00516167
					0.135468	0.11271					0.205279					-0.139097	-0.184358	0.0432534				-0.105508	0.0817878						-0.055766	0.0873376	0.00945114				0.0235784	0.14666							0.00265658	0.00275794	0.00549114
					0.149556	0.134026					0.126454					-0.271094	-0.138949	-0.106149				0.0799946	0.0102021						0.0042068	0.0718962	-0.0192676				0.0216225	0.253633							0.005732	0.00564133	0.00649678
					0.122201	0.0560677					0.0895393					0.0447852	-0.270965	-0.0867911				-0.0583315	0.0212622						0.132402	-0.0558749	0.132575				0.0611975	0.00962462							0.00277195	0.00466916	0.00741121
					0.208885	0.0950388					0.119752					0.105129	0.0447852	-0.273528				0.0240984	0.0736524						0.0968998	0.00418118	0.147135				0.202626	0.213204							0.002756	0.00591707	0.00680547
					0.180103	0.159817					0.110472					-0.14173	0.105545	-0.0352189				-0.212398	0.0364513						-0.00060171	0.132366	0.101206				0.271296	0.017425							0.00561664	0.0070274	0.00715431
					0.0293872	0.0940554					0.130552					-0.00861218	-0.13926	-0.013502				0.0843752	-0.00931576						0.0658784	0.0968895	0.134313				0.0831619	0.0286592							0.0046721	0.00830974	0.0048326
					0.0270583	0.077636					0.086417					-0.0463513	-0.00861218	0.0120283				-0.0434017	0.0246793						-0.0453194	-0.000621359	0.138469				0.0577968	0.00848157							0.00592088	0.00565859	0.00550959
					0.0267624	0.128517					0.122545					-0.21489	-0.0463169	-0.0666116				0.0308765	-0.125481						0.107338	0.0658606	-0.0151081				0.152796	0.0480376							0.00701135	0.00532827	0.0054994
					0.0210504	0.100006					0.192318					0.035525	-0.214883	-0.0140057				0.0488427	-0.0510326						0.101678	-0.045427	0.195498				0.102283	0.129091							0.00829938	0.00700249	0.0058762
					0.0295927	0.180363					0.0910146					-0.131567	0.0355832	-0.191129				-0.0661795	-0.0127942						0.234522	0.107347	0.265732				0.261772	0.149166							0.00566162	0.00492312	0.00640271
					0.0320703	0.166221					0.116171					-0.106852	-0.131497	0.0116665				-0.0972611	-0.0456597						0.0361702	0.101685	0.0687132				0.197351	0.0199506							0.00532745	0.00396477	0.00647256
					0.0366101	0.113506					0.112848					-0.111218	-0.106852	-0.0565056				-0.136763	0.0235504						0.0511398	0.234473	0.110964				0.0126681	0.0576703							0.00701598	0.00606051	0.00547061
					0.0450315	0.0942744					0.0693873					-0.011349	-0.111331	-0.00387906				0.0954688	-0.154124						0.137022	0.0363278	0.0245509				0.228755	0.200056							0.0049204	0.00713878	0.00659989
					0.0456951	0.0519127					0.0843198					-0.0726784	-0.0115999	-0.145154				0.0794464	-0.120653						0.0523964	0.0511415	0.0711184				0.0637997	0.109866							0.00396474	0.0041258	0.0103416
					0.0655503	0.105184					0.00119294					-0.229091	-0.0728254	0.0718875				-0.000355903	0.243931						-0.0430211	0.137133	0.151608					0.270752							0.00606883	0.0057515	0.00570674
					0.0452352	0.10954					0.121146					0.0190251	-0.229068	0.0128991				-0.123654	-0.118996						0.0855913	0.0523855	0.161943					0.531527							0.00714493	0.00447988	0.00613387
					0.0893807	-0.128112					0.105153					-0.198055	0.0190336	0.0677942				0.132481	0.0545578						0.00773675	-0.0429771	-0.0177469					0.127591							0.00412925	0.00608194	0.00677613
					0.0626028	0.078247					0.0970967					-0.0649046	-0.19859	-0.141408				0.0606661	0.0851522						0.012755	0.0855595	0.134546					-0.0163336							0.00574824	0.00516612	0.00655993
					0.0267636	0.0609111					0.0918241					-0.14724	-0.0648057	0.0554437				0.0404577	-0.0177467						0.0895516	0.00772421	0.0458468					0.0998495							0.00448904	0.0053558	0.00715664
					0.0625431	0.236029					0.12376					-0.352786	-0.145106	0.325553				0.0681821	0.0292578						0.0304876	0.012766	-0.0416278					0.0813741							0.00607914	0.00494494	0.00442285
					0.0690947	0.0522017					0.149259					0.01759	-0.352948	-0.233718				0.0374142	-0.146782						-0.0145196	0.0896302	-0.0915947					0.0772254							0.00516827	0.00344441	0.00708464
					0.0931822	0.0597782					0.133216					-0.0877527	0.01759	0.0889493				-0.0719226	0.12982						-0.0480504	0.03049	-0.0404751					-0.0195357							0.00535151	0.00262639	0.00699426
					0.0954927	0.131058					0.123497					0.00540679	-0.0877952	0.10965				0.0398	0.0850515						0.0404251	-0.0141211	0.0363328					0.179187							0.00493856	0.00819598	0.00653996
					0.12385	0.134857					0.0779125					0.0253768	0.005394	0.110793				-0.106211	-0.254644						0.00485011	-0.0480754	0.0946003					0.0507435							0.00344509	0.00694848	0.00463111
					0.0997254	0.117891					0.110808					-0.229387	0.0253968	0.0403223				0.0567682	-0.0637663						0.0391316	0.0405059	0.00238311					0.0612303							0.00262787	0.00584488	0.00588317
					0.0448101	0.0987817					0.173885					0.0260478	-0.229481	-0.160666				-0.00353224	0.129307						-0.138679	0.126612	0.00304592					0.0242927							0.00818191	0.007205	0.0061686
					0.0458592	0.136742					0.114213					0.42785	0.0260775	0.185816					-0.0457684						0.0721529	0.00605172	0.0411954					0.169164							0.00694018	0.00713029	0.00790098
					0.183781	0.114534					0.114226					-0.103412	0.42802	0.00163509					0.209433						0.0256871	0.0391416	0.018867					0.0573841							0.00584717	0.00579563	0.00686836
					0.233113	0.0647202					0.0921282					-0.132545	-0.103325	0.0389078					-0.0177578						0.033313	-0.138696	0.0213406					-0.122465							0.00721465	0.00469337	0.00846619
					0.12442	0.185742					0.150451					-0.254681	-0.132442	0.137522					-0.252754						0.0449849	0.0723669	0.102179					0.200588							0.00713359	0.00567888	0.00484606
					0.112479	0.0112023					0.0933672					0.0174579	-0.25458	0.0926376					-0.248073						0.121091	0.0267554	0.202236					0.17175							0.00580155	0.00776308	0.00515089
					0.112125	0.120601					0.0615558					-0.0621609	0.0174598	0.20123					0.0151015						0.03142	0.0333221	0.0290577					-0.0347103							0.00469398	0.00509992	0.00518091
					0.0801859	0.203827					0.147682					0.0433603	-0.062158	0.0122219					0.00694534						0.0570891	0.0450089	0.107432					0.114519							0.00566697	0.00528242	0.0080571
					0.145528	0.0835504					0.083312					-0.00458399	0.0434317	-0.34193					-0.0241127						-0.040082	0.121192	0.136383					-0.0651443							0.00778697	0.00714044	0.00514187
					0.157581	0.123924					0.154408					0.0967648	-0.00464364	0.016701					0.0341316						0.099898	0.0329147	0.115008					0.0718501							0.00511588	0.00652218	0.00659267
					0.0882368	0.0853413					0.161791					0.0309291	0.0967648	-0.0765522					0.0861481						0.0313397	0.0570741	-0.0291339					0.101428							0.00526719	0.00382361	0.00514866
					0.110748	0.132308					0.101211					-0.0932343	0.0309291	-0.160501					0.0496644						0.0467942	-0.0400839	0.128162					0.0194694							0.00712596	0.00602015	0.00476169
					0.0794434	0.0712392					0.0923546					0.0114072	-0.0931571	0.25835					0.00936393						0.0958494	0.0999033	-0.0544495					0.0771763							0.00649245	0.00407478	0.00564169
					0.151287	0.0909198					0.150699					-0.264602	0.0114072	-0.0399245					-0.0127669						-0.111258	0.0313664	0.0287128					0.0906638							0.00381492	0.00458028	0.00611383
					0.0681421	0.0836229					0.122077					0.075323	-0.264519	-0.206607					0.00412198						0.0362207	0.0467432	0.225149					0.0802228							0.00599856	0.006341	0.00584489
					0.103637	0.0890588					0.103429					0.0982646	0.0752756	0.192279					-0.037538						0.0204957	0.0958155	0.038628					0.0790346							0.00408895	0.00465193	0.00584685
					0.194716	0.0769582					0.181779					-0.0515935	0.0980311	0.0181477					0.00821792						0.23687	-0.111213	0.0209328					0.192153							0.00456643	0.00473546	0.00549054
					0.106858	0.11891					0.126153					0.0755237	-0.0515228	-0.0788976					-0.0905369						0.0774282	0.0362702	0.0674034					0.157453							0.00631994	0.00463474	0.0049294
					0.144924	0.121343					0.143669					0.0207423	0.0755423	-0.142608					-0.180187						0.0719059	0.0204985	0.0319424					0.149359							0.00465481	0.00425852	0.0096239
					0.149792	0.124529					0.175746					-0.252516	0.0208507	-0.0019126					-0.302353						-0.026308	0.236921	0.141922					0.117391							0.00473901	0.00616817	0.00660317
					0.0699022	0.0983773					0.0512549					-0.247033	-0.252478	-0.190018					-0.206543						0.162913	0.0774476	0.044531					0.144103							0.00464522	0.00399773	0.00649825
					0.114701	0.137859					0.287896					-0.202095	-0.24734	-0.15603					0.073498						0.196775	0.0717416	0.224764					0.187708							0.00427085	0.00543363	0.00416307
					0.144707	0.0837492					0.246615					-0.110547	-0.202378	-0.107509					0.181764						-0.0712257	-0.0263283	0.18667					0.0930494							0.00617406	0.00442627	0.00628744
					0.028317	0.216793					0.2154					-0.0220264	-0.110648	-0.18035					-0.277679						-0.024918	0.16289	-0.112965					0.0818466							0.00400853	0.00897486	0.00426413
					0.0799825	0.140397					0.197246					-0.11035	-0.0220264	-0.177192					0.0591003						0.00800281	0.196754	0.0221502					0.129535							0.00542727	0.0115546	0.00484043
					0.0835559	0.11674					0.133075					-0.0270753	-0.110575	-0.0328274					0.0746245						0.219323	-0.0714875	0.203239					0.173582							0.00443172	0.00582559	0.00734996
					0.122883	0.125186					0.0866942					-0.229485	-0.0270753	-0.0945846					-0.0795581						0.120547	-0.0252985	0.04844					0.0255782							0.00899009	0.00605525	0.0039383
					0.0864292	0.0108258					0.109763					0.0349316	-0.229582	-0.160947					0.0229423						0.243984	0.0080126	0.105954					0.098819							0.0115766	0.00242851	0.00611148
					0.0633409	0.090817					0.0869486					-0.169104	0.0349405	0.0755001					-0.105137						-0.0208911	0.219347	-0.117578					-0.0168162							0.0058289	0.00607802	0.00910394
					0.109529	0.0953934					0.27085					-0.216454	-0.169104	0.0535958					0.029065						0.00648815	0.120545	-0.0671599					0.329981							0.00605937	0.00656782	0.00314592
					0.0754939	0.021496					0.0494256					-0.0874763	-0.216502	-0.0974625					0.023527						0.0802652	0.243911	-0.0297675					-0.0717481							0.00243129	0.00614799	0.00698974
					0.116764	0.127255					0.108729					-0.105675	-0.0873786	-0.159551					0.05031						0.0852071	-0.0208448	0.083024					0.256061							0.00606969	0.00543112	0.0066142
					0.104659	0.076566					0.371972					-0.208453	-0.105906	-0.245425					0.0658758						0.161053	0.00654318	0.124973					0.228269							0.00657288	0.00567339	0.00510752
					0.150272	0.139811					0.151887					-0.163299	-0.208423	0.0868204					-0.0453523						0.132602	0.0802874	0.0489994					0.117421							0.00614779	0.00500249	0.0056256
					0.0790887	0.109159					0.139998					-0.0893861	-0.163449	-0.206696					0.0467275						0.117498	0.0851889	0.0813195					0.0522757							0.00544225	0.00897867	0.00696934
					0.108362	0.13354					0.146198					-0.125804	-0.0893626	-0.184734					0.194902						0.0373651	0.161019	0.049538					0.0573836							0.0056565	0.00521896	0.0071564
					0.134626	0.0187805					0.302142					-0.013943	-0.124397	-0.0440834					0.12236						0.0638512	0.13262	0.0804293					-0.00205592							0.0050095	0.00492272	0.00848158
					0.107089	0.000782255					0.140261					-0.0130534	-0.0139213	-0.0487926					0.0444985						0.00146229	0.11755	0.140188					0.0263697							0.0089575	0.0052762	0.0053225
					0.0709696	0.109781					0.133396					0.0130155	-0.0133219	-0.0343338					0.0447222						0.0998127	0.0373352	0.115479					0.0108154							0.0052079	0.00470722	0.0061917
					0.107842	0.0912585					0.0913073					-0.194884	0.0130155	-0.140319					0.0198127						0.0236101	0.0637916	-0.0588525					0.0306602							0.00490896	0.00502944	0.00676347
					0.0400747	0.111476					0.154888					0.144303	-0.194719	0.244039					0.176751						0.0433006	0.00149153	0.115003					0.072525							0.00529128	0.00445197	0.00798554
					0.0746955	0.102441					0.102377					0.0786782	0.144303	0.265669					0.0596872						0.0226294	0.0997888	0.00727703					0.149142							0.00471691	0.00527093	0.00539472
					0.11756	0.128762					0.119326					-0.267531	0.0785491	-0.135812					0.102261						0.186781	0.0236776	0.174556					0.0024365							0.00503334	0.00468976	0.00649531
					0.11243	0.075438					0.110151					0.0284576	-0.267394	-0.0968742					0.0847555						0.00601637	0.0433218	-0.0731277					-0.0639641							0.00446948	0.00559771	0.00509451
					0.131695	0.093102					0.125733					0.14793	0.0286021	-0.0396665					-0.000347035						0.0967404	0.0226995	0.351154					-0.0435364							0.00525944	0.00685976	0.0046521
					0.108665	0.0828613					0.131595					-0.215446	0.147836	-0.210165					0.0441605						0.0136777	0.187166	0.128838					0.145003							0.00469962	0.00621064	0.00673392
					0.101104	0.181457					0.107609					0.0186922	-0.215289	-0.116519					-0.266341						0.127041	0.00602479	0.0314827					0.121442							0.00559377	0.00580178	0.00552264
					0.0750427	0.175904					0.201058					0.062051	0.0187898	-0.0373791					0.00982957						0.159878	0.096755	-0.0385462					0.194634							0.0068736	0.00611698	0.0102433
					0.087192	0.0972254					0.154153					0.232088	0.0632974	0.0261282					0.0232835						0.166982	0.0136069	0.0545189					0.147987							0.00619266	0.00618314	0.00743804
					0.143373	0.141934					0.136232					0.060466	0.232066	0.0935202					-0.0821362						0.123125	0.125522	0.0515699					0.027972							0.00580346	0.00677215	0.00663905
					0.125984	0.170469					0.170742					-0.0570834	0.0607731	-0.01727					-0.154729						0.196335	0.159865	0.0295446					0.0210745							0.00609858	0.00560306	0.00409606
					0.178219	0.190205					0.0929639					0.0384633	-0.0571031	0.143216					-0.270629						0.0447733	0.167007	0.152867					-0.070653							0.00618218	0.00496264	0.00580537
					0.200977	0.143098					0.179584					-0.296083	0.0384633	-0.10885					0.0993656						0.14627	0.12305	0.0966181					0.243201							0.00675868	0.00510739	0.00928292
					0.0725867	0.152127					0.146914					-0.078356	-0.296137	0.0627546					0.0432478						0.0374962	0.196278	0.15811					-0.0633263							0.00559607	0.00510297	0.00529241
					0.0560897	0.0790339					0.0144405					-0.221917	-0.0784339	0.129216					-0.167383						0.119449	0.0447505	0.0482633					0.189959							0.00496234	0.00644045	0.00597143
					0.10674	0.156244					0.110346					0.0130821	-0.222	-0.0279578					0.0493873						0.108708	0.146099	0.252533					0.402133							0.00511347	0.00457318	0.00951445
					0.0958609	0.0927445					0.069991					0.0227134	0.0130867	0.0695792					-0.089429						0.0139329	0.0374952	0.116543					0.156845							0.00511332	0.00471695	0.00793344
					0.043865	0.0795833					0.18553					0.0169982	0.0226866	0.0456777					-0.136028						0.0834335	0.119456	-0.00698453					0.0648945							0.00643227	0.00412998	0.00495083
					0.107697	0.105523					0.0960378					0.0980931	0.017088	-0.301441					0.049571						-0.0457949	0.108695	0.025673					0.0028971							0.0045744	0.00598334	0.00851155
					0.0909762	0.105493					0.183458						0.0981419	-0.0121574					0.183936						0.136408	0.0139456	0.0107574					-0.0464857							0.00472919	0.0102122	0.00510311
					0.0688385	0.153127					0.111353							-0.191826					0.0400828						-0.0972505	0.0834269	0.0924452					0.12222							0.00414121	0.00604387	0.00600651
					0.0898301	0.112731					0.173078							-0.0724096					0.0404473						0.0558122	-0.0458136	-0.035926					0.306166							0.00599088	0.00644687	0.00361724
					0.124554	0.0735887					0.106868							0.0053673					-0.0686173						0.0038764	0.13628	0.0857719					0.150278							0.0101911	0.00573963	0.00591823
					0.0930393	0.120665					0.119275							-0.135012					0.0182448						-0.0534334	-0.0972849	0.174606					0.106432							0.0060524	0.00593845	0.00657259
					0.119291	0.111323					0.0844221							-0.14526					0.0483008						0.101346	0.0557924	0.120488					0.079835							0.00645137	0.00501246	0.00495751
					0.207972	0.114079					0.0272091							-0.103936					-0.189437						0.117112	0.0038342	0.108215					0.119168							0.00574467	0.0053438	0.00406275
					0.0986996	0.0873182					0.183136							0.0444633					-0.0788524						0.0626951	-0.0533672	-0.100664					0.10737							0.00593557	0.00539807	0.00785271
					0.0922147	0.0549762					0.061314							-0.250752					0.0564179						0.0165807	0.101316	-0.011561					0.195252							0.00502737	0.00622147	0.00393244
					0.178293	0.0908904					0.195721							0.109957					-0.049364						0.070018	0.117159	0.103112					0.0814135							0.00535781	0.00590283	0.00595034
					0.177728	0.122214					0.125569							0.062836					0.0238368						0.16571	0.0626684	0.0740114					0.0327499							0.0054122	0.00738496	0.00487408
					0.10006	0.0642432					0.193668							-0.181523					0.11951						0.151519	0.0165706	0.173065					-0.0283825							0.00622829	0.00410896	0.00795346
					0.0399506	0.108287					0.136984							0.0600685					-0.0756427						0.0615274	0.070045	0.157245					0.036713							0.00590505	0.00403706	0.00657337
					0.074998	0.155529					0.229211							-0.227395					0.0541024						0.28103	0.165715	0.130007					0.144812							0.00736587	0.00410502	0.00669962
					0.100512	0.179835					0.085677							-0.248425					0.292337						0.0431996	0.151557	0.107212					0.0857633							0.00410781	0.00516095	0.00688975
					0.0167618	0.103082					0.216462							-0.169925					-0.0724458						0.0720076	0.0615177	0.065035					0.175176							0.00403819	0.00615654	0.00734917
					0.0332772	0.0820471					0.151919							0.0477859					-0.206139						0.112769	0.281388	0.0990027					0.26347							0.00410451	0.00577163	0.00564925
					0.130231	0.100124					0.0814936							-0.251013					0.02066						0.0850873	0.0443894	0.0148606					0.0497638							0.00517893	0.00828847	0.00856456
					0.0198709	0.106879					0.0924594							-0.268171					-0.235984						-0.0265094	0.0719876	0.00823266					0.287579							0.00614074	0.00609505	0.00827402
					0.0239291	0.127276					0.229172							0.00235719					-0.0463731						-0.054995	0.112788	-0.00681124					0.109436							0.00577153	0.00549863	0.00737076
					0.0647015	0.146152					0.096805							-0.220289					0.103498							0.0850647	0.101408					0.147809							0.00828888	0.00811723	0.00478698
					-0.00014333	0.123952					0.070894							-0.192536					0.232454							-0.0264712	0.0961166					0.0270214							0.00608325	0.0049862	0.00998097
					0.0939883	0.0838343					0.12882							0.0172597					-0.0947734								0.0251941					0.0858559							0.00549885	0.0044206	0.00620462
					0.0690646	0.169145					0.0795542							0.00631721					-0.313656								0.166574					0.0896978							0.00809253	0.0051189	0.00793136
					0.178902	0.0853841					0.142077							-0.00878264					0.288405								0.0301027					0.162988							0.00498882	0.00564229	0.00588314
					0.0361693	0.0984089					0.0755504							-0.0784419					-0.100338								0.159771					-0.0376619							0.00441449	0.00677679	0.00554366
					0.0624336	0.0853971					0.112306							-0.00437411					0.279709								0.0659942					0.0925792							0.00511712	0.004959	0.00729225
					0.0666863	0.121609					0.103803							-0.146767					0.049153								0.0187991					-0.0408531							0.0056452	0.0069133	0.00888729
					0.040091	0.16642					0.141672							-0.0854562					0.0512557								-0.00307956					0.0122505							0.00677613	0.00665748	0.00669112
					0.0140506	0.155847					0.113057							-0.0300251					-0.0714614								0.0492276					0.307193							0.00496488	0.00424078	0.00693248
					0.123867	0.054272					0.0847112							-0.106354					-0.305899								0.0989057					0.292755							0.0069392	0.00544542	0.00609851
					0.114115	0.109776					0.152971							-0.289468					-0.0905301								0.0935908					-0.110438							0.00663741	0.00980529	0.00713388
					0.0938756	0.144928					0.0957431							0.229675					-0.220698								0.199877					0.00952445							0.0042444		0.0107966
					0.0184692	0.10445					0.0163036							-0.0334886					0.190872								0.308224					0.0409196							0.00542519		0.00944201
					0.108928	0.137047					0.138714							-0.0404788					-0.147361								0.460385					-0.11018							0.00978343		0.00448324
					0.13392	0.0868351					0.126522							0.112749					0.0125043								-0.0209154					0.0798317									0.00493277
					0.0592111	0.119455					0.192682							0.107692					0.00898105								0.100127					-0.0597548									0.00696635
					0.115457	0.106329					0.106231							-0.0400734					0.0297864								-0.00471531					-0.0506265									0.00713556
					0.0797333	0.109517					0.227797							0.0893873					-0.00879731								0.113407					-0.0326886									0.00731566
						0.137596					0.113575							-0.104966					0.0200663								-0.0359197					0.17923									0.00501566
						0.131289					0.13661							0.0358274					0.0372541								0.160843					0.182004									0.00668025
						0.107496					0.0795617							0.0938125					0.0386799								0.11136					0.277005									0.00662795
						0.100911					0.195643							0.00719745					0.0426369								0.180777					0.0651401									0.00392589
						0.267887					0.120947							-0.0814922					-0.0287746								-0.0627717					0.0514493									0.00495465
						0.0327792					0.145815							-0.164176					-0.19113								-0.0148593					0.0309125									0.00598265
						0.0944742					0.175205							0.0345219					0.143884								0.0697902					0.0392169									0.00853568
						0.0599037					0.0988998							-0.000492822					0.0503154								0.120308					0.0463764									0.00951495
						0.105497					0.255225							-0.0622285					-0.00599138								0.139813					0.186597									0.00625389
						0.15879					0.113623							-0.201774					-0.187119								-0.0316502					0.103416									0.00784624
						0.128269					0.150534							-0.248978					0.176355								0.000635512					0.158895									0.0112759
						0.0919418					0.181901							-0.203915					-0.0173707								0.160201					0.0783091									0.0140102
						0.156092					0.250396							0.0923002					0.114882								0.123644					0.145097									0.00533023
						0.191787					0.12109							-0.101863					0.202159								0.0838068					0.0442923									0.00544812
						0.0391992					0.128098							0.008757					0.00729523								0.0481855					0.0681985									0.00716894
						0.143331					0.100214							0.0238356					0.059621								-0.0134683					0.139598									0.00701439
						0.075057					0.302231							0.108015					-0.263923								-0.0152329					0.0660058									0.00566659
						0.0908852					0.0992169							0.0183739					0.0873625								0.0687932														0.00642063
						0.145885					0.15026							-0.0793916					0.12233								0.0852831														0.00629632
						0.10565					0.125453							0.0441153					-0.36949								0.180479														0.00380352
						0.122148					0.0256531							-0.116833					-0.2215								0.132724														0.00608356
						0.0775701					0.0224664							-0.0645282					0.0456103								0.0344084														0.00681965
						0.143069					0.0539899							0.0146964					-0.0928128								0.0373504														0.00578828
						0.13092					0.221878							0.038465					0.00334009								0.0125898														0.00596168
						0.132502					0.239694							-0.0206037					-0.253884								0.215386														0.00538228
						0.0704389					0.219831							-0.195645					0.0177286								0.0474019														0.00482903
						0.00267778					0.21159							-0.169965					0.173765								0.0309643														0.00648576
						0.0920569					0.0948271							-0.276167					-0.0734444								-0.0237674														0.00711472
						0.0769772					0.0856071							-0.0546648					-0.294952								-0.00477946														0.00645846
						0.115676					-0.155031							-0.00758498					-0.082086								-0.0486812														0.00471442
						0.0751228					0.109948							0.135265					-0.178457								-0.0100941														0.00456638
						0.0370228					0.191173							-0.219575					0.00621045								0.0262294														0.00563545
						0.0713688					0.0162785							0.0674759					-0.308235								0.041111														0.00538068
						0.124165					0.136128							0.0711876					0.0257256								-0.106615														0.00770274
						0.124293					0.110923							0.013119					0.00341899								-0.0384392														0.00673709
						0.0971742					0.20091							0.0111179					-0.217566								0.0456462														0.00692743
						0.0673244					0.118698							0.0389902					-0.0118477								0.0579281														0.00714051
						0.0880766					0.102282							0.114936					-0.0275625								0.063905														0.0128111
						0.0866808					0.191957							-0.00511728					-0.00843249								-0.0206454														0.00461711
						0.0735161					0.214953							-0.00545596					-0.0982147								-0.0330294														0.00723465
						0.0728549					0.120624							0.122438					0.0433702								0.0111784														0.0065325
						0.0955493					0.162344							-0.00377864					0.00266797								-0.121786														0.00678486
						0.121218					0.0895763							-0.291698					0.00976418								0.1085														0.00580068
						0.211878					0.100479							-0.0394077					0.0084038								0.00856591														0.00711078
						0.145989					0.253633							0.0189878					-0.0381976								0.0611547														0.00616403
						0.16199					0.201766							-0.185056					-0.0950454								0.0455002														0.00947921
						0.0779425					0.0949734							-0.122514					-0.0063484								0.0999713														0.0057691
						0.102601					0.123788							0.0261803					-0.117299								-0.0343891														0.00630775
						0.133089					0.248234							-0.216731					0.0306113								0.0985719														0.00579952
						0.135059					0.158099							-0.0276072					-0.245452								0.0491754														0.0052859
						0.16532					0.15575							-0.0138818					0.0817644								0.0885642														0.0067205
						0.148931					0.104349							0.361043					0.0100305								0.1784														0.00803632
						0.116708					0.143439							-0.169588					-0.101924								0.066114														0.00604383
						0.064306					0.218715							0.285013					0.31152								0.0584217														0.00590012
						0.168885					0.0828254							-0.00551416					-0.0968007								0.157924														0.00590534
						0.158574					0.10512							0.09593					-0.00814319								-0.0361453														0.0069337
						0.125267					0.0428077							-0.269913					-0.00139879								-0.0418292														0.00681537
						0.0918669					0.0934535							0.0636467					-0.0471567								0.119561														0.00657202
						0.114672												-0.076111					-0.328957								0.0118182														0.00619902
						0.226592												-0.0827016					-0.213313								0.0324369														0.00674693
						0.0886476												0.00313062					0.0105961								0.16965														0.00614813
						0.0656937												-0.00767162					0.117154								0.064286														0.00562889
						0.110401												-0.140834					-0.0757181								0.135667														0.00548337
						0.227547												0.0933332					-0.0431246								-0.0222812														0.00743707
						0.0775368												-0.182885					-0.0777503								0.122664														0.00662169
						0.0350747												-0.069258					0.0295569								0.141455														0.00741993
						0.0870854												0.0188729					0.00436925								-0.0822509														0.00524107
						0.0193201												0.0297199					-0.00573604								0.140332														0.00740908
						0.158908												-0.103812					0.0365067								0.211682														0.00665772
						0.0506854												-0.105407					-0.141443								0.118723														0.00651149
						0.0712617												-0.169561					0.0555151								0.015871														0.00616763
						0.095107												-0.0782481					0.0765082								0.00447453														0.00536696
						0.0943637												0.0237451					-0.177592								0.0231486														0.0047628
						0.0605697												0.140405					0.231417								0.0405492														0.00540729
						0.14199												0.0983256					-0.0742591								0.133428														0.00844037
						0.107458												-0.22037					0.151101								0.0691255														0.00524189
						0.118691												-0.157721					0.281384								0.0477172														0.00707324
						0.176463												-0.240573					-0.0312426								0.0837663														0.00447123
						0.141975												0.100576					0.0629571								-0.00768441														0.00822279
						0.118289												0.344372					0.0109534								0.0839434														0.00544996
						0.126243												-0.186316					-0.11325								0.275862														0.00558407
						0.113224												-0.166378					0.0105827								0.225877														0.00661879
						0.167447												-0.215111					0.0268622								-0.0525217														0.00681541
						0.119343												0.05694					0.0788745								-0.0136666														0.00446636
						0.103486												0.0305325					-0.00538182								0.00792493														0.00773649
						0.0968934												0.148638					0.0181768								0.157251														0.00633935
						0.159814												-0.110369					0.117465								0.0196829														0.00666177
						0.160761												0.363836					0.0254885								-0.000274892														0.00537081
						0.0961576												-0.00639058					-0.0293876								0.475944														0.00699147
						0.0940344												0.0210677					-0.137965								0.104715														0.00580011
						0.0711596												0.0697667					-0.19137								0.00838036														0.0051903
						0.0558227												0.0132648					0.0408698								-0.0148402														0.0058581
						0.102147												-0.280663					0.0143756								-0.00671316														0.00752609
						0.069156												0.164805					-0.0447774								0.0181383														0.00489493
						0.0240963												0.0036535					0.125077								0.0906438														0.00621128
						0.0625237												-0.232716					0.0669235								0.0739237														0.00750417
						0.137835												-0.22667					0.0535457								0.157795														0.0074089
						0.149411												-0.247569					0.0938434								0.235234														0.00685014
						0.0747748												-0.00942532					0.0189155								0.054432														0.00749364
						0.184728												-0.263592					-0.0974158								0.0152855														0.00697031
						0.109115												-0.196205					-0.0638008								-0.0546678														0.00636242
						0.0686462												0.0269084					0.0428757								0.111839														0.0063094
						0.123576												0.0273367					0.0206941								0.102436														0.00812279
						0.0694721												-0.00498402					0.123811								-0.0232951														0.00642655
						0.107844												0.0658735					-0.0659925								-0.0713354														0.00625988
						0.136559												-0.0807001													-0.0114443														0.00618773
						0.100027												0.153544													0.130096														0.0064109
						0.0766022												-0.00491359													0.0975661														0.00784111
						0.153161												0.00949428													0.0828536														0.00547555
						0.10838												-0.12209													-0.0631511														0.00548832
						0.0985363												0.0695025													0.0143081														0.0072732
						0.112945												0.0154146													0.0250261														0.00562138
						0.0991483												-0.187581													0.00570735														0.00522827
						0.109477												-0.111749													0.0649586														0.00728909
						0.128538												0.009137													0.0206209														0.00663442
						0.137087												-0.0164562													0.368751														0.0049132
						0.101829												0.0165444													0.0964814														0.00692107
						0.0959283												-0.125193													-0.000631682														0.00525005
						0.130959												0.0172833													0.0911219														0.00808095
						0.097935												0.0137418													0.0979625														0.00729163
						0.106158												-0.16729													0.0840676														0.00675741
						0.0609617												-0.0178481													0.0236824														0.00781361
						0.141886												0.103195													0.0735149														0.00628801
						0.150544												0.0205768													-0.0366667														0.00769279
						0.120906												0.0108759													0.0188689														0.00891645
						0.195038												-0.236482													0.0385603														0.00468692
						0.124177												-0.0154428													-0.0477847														0.0075037
						0.114059												-0.217231													0.0348457														0.00733936
						0.0618017												-0.262195													-0.00903114														0.00544499
						0.0988604												-0.215801													-0.00706911														0.00880935
						0.111051												9.10193E-06													0.111436														0.0092838
						0.0811861												-0.156259													0.0332213														0.00833649
						0.204305												-0.172957													0.383839														0.00641103
						0.133671												-0.194763													-0.0502106														0.00599874
						0.143449												-0.17353													0.180794														0.00654672
						0.152087												-0.0982457													0.126099														0.00809675
						0.0371244												-0.0143763													0.0689632														0.00268126
						0.0291062												-0.107718													0.0456894														0.00712186
						0.144576												0.0151675													-0.0220178														0.00611654
						0.0896093												0.178878													-0.0222492														0.00576632
						0.101233												-0.252042													0.0777316														0.00605139
						0.0924604												0.117709													0.0573657														0.00542226
						0.127369												0.00682477													0.0669412														0.00627212
						0.0846519												-0.22055													-0.106371														0.00611073
						0.135133												-0.176499													0.0633294														0.00943485
						0.142247												-0.0040067													-0.0136745														0.00639535
						0.102029												-0.167419													0.0875972														0.00658755
						0.25921												0.00586351													-0.0102492														0.00526629
						0.134384												0.000630978													-0.0157377														0.00682127
						0.0755289												-0.0147701													0.0326523														0.00557536
						0.180971												0.0800096													0.053822														0.00489579
						0.090683												-0.124038													0.0658408														0.00482759
						0.0834349												0.323359													0.0959211														0.00615457
						0.0680996												0.447327													0.0291612														0.00506987
						0.0859908												0.119803													0.0446698														0.00603169
						0.0396361												0.0529881													-0.0177821														0.00616278
						0.0691676												0.445887													0.0106155														0.00636113
						0.131021												-0.126928													0.0121987														0.00247214
						0.0534778												0.0272493													0.0923933														0.0065212
						0.223508												0.176197													-0.00401502														0.00614859
						0.121287												-0.234227													-0.0229443														0.00437912
						0.175575												0.00644189													0.122903														0.00791385
						0.0735719												0.0758054													0.00276999														0.00593431
						0.0527024												-0.275208													0.00601848														0.00465895
						0.134687												0.0585328													0.0652488														0.00610948
						0.116942												0.0404244													0.0340218														0.00680437
						0.168769												-0.0278702													0.0461417														0.00746996
						0.138203												0.0307399													0.251807														0.00476546
						0.136284												-0.060541													0.00313431														0.00566155
						0.0949898												-0.138028													0.085106														0.00597289
						0.148554												0.0172222													-0.036214														0.00941275
						0.150886												0.0375668													0.0331778														0.00520927
						0.111196												-0.0501062													0.0751247														0.00955
						0.163358												0.0138585													0.304121														0.00585945
						0.106352												-0.0400034													0.11098														0.00759253
						0.147368												0.126241													0.123664														0.00613468
						0.102138												0.0677656													0.191238														0.00469792
						0.12011												-0.0861414													0.0999833														0.00572458
						0.115413												0.00948553													0.0895286														0.00573589
						0.143293												0.146986													0.0588051														0.00626927
						0.115915												0.0475029													0.19017														0.0057321
						0.199593												-0.0474865													0.383165														0.00740293
						0.122937												-0.0885245													0.0115018														0.00531681
						0.140179												0.389264													0.0535212														0.00555352
						0.0772912												-0.00317309													0.0804139														0.00650195
						0.0666782												-0.189621													-0.0318778														0.00666344
						0.137241												-0.00715179													-0.0116793														0.00465683
						0.0537961												-0.0403398													0.0732954														0.00766347
						0.0445546												-0.16118													0.12365														0.00662513
						0.0664936												0.0609166													0.223911														0.00691242
						0.0712849												0.021101													0.105239														0.0055065
						0.211706												-0.249718													0.00295853														0.00636956
						0.0999392												0.120128													0.171464														0.00386545
						0.0797828												-0.0493378													-0.0329338														0.00808944
						0.168009												-0.0125209													0.0298475														0.00699712
						0.0642265												0.0863033													0.112331														0.00503495
						0.123305												-0.0337878													0.0273772														0.00651903
						0.087695												-0.0116864													0.00726249														0.00458091
						0.11872												-0.185051													0.160151														0.00399943
						0.201725												-0.00379406													0.141786														0.00382436
						0.0993904												-0.256464													0.0672129														0.00595153
						0.139465												0.144986													0.0577978														0.00563992
						0.0535965												-0.320105													0.10982														0.00648763
						0.122069												-0.0194027													0.0951772														0.00515188
						0.19651												0.0636096													0.24764														0.00513897
						0.187575												0.0144592													-0.0590133														0.00756479
						0.113017												-0.106681													0.0880291														0.00603901
						0.14216												0.00467067													0.215847														0.00650017
						0.137658												0.0394374													0.1645														0.00549886
						0.0782584												0.102688													0.0756731														0.00729574
						0.10159												0.0446545													0.136722														0.0088491
						0.160521												-0.398998													0.114502														0.00508103
						0.0973452												0.0120892													0.142328														0.00571491
						0.2081												-0.169341													0.103859														0.00529539
						0.131836												0.0377461													0.137646														0.00699384
						0.126591												0.0865188													0.130187														0.00911255
						0.159946												0.0423577													0.0513003														0.00540551
						0.0742588												0.0634182													0.127933														0.0060193
						0.166708												-0.31882													0.0878569														0.00602359
						0.151404												-0.14813													0.11831														0.00583491
						0.261171												0.220564													0.00855015														0.00559204
						0.0124874												-0.120888													0.0701087														0.00567271
						0.129598												0.0389051													0.105594														0.00675014
						0.0305956												0.00105032													0.19961														0.00500134
						0.10263												0.0152474													-0.0567066														0.00641521
						0.0938243												-0.209694													0.0349731														0.00580391
						0.101996												-0.0506765													0.0103761														0.00758109
						0.0604019												0.0461882													0.0563194														0.00623036
						0.129239												0.0205958													-0.0121274														0.00765412
						0.14695												-0.152769													0.0942706														0.0049207
						0.110629												-0.108564													0.0906872														0.00581519
						0.166673												-0.0499971													-0.0229971														0.00617828
						0.178027												0.0480385													0.0854278														0.00677577
						0.0623789												0.0516925													0.0045244														0.00484944
						0.163522												0.0373145													0.119542														0.00522491
						0.112882												0.0427593													-0.0223897														0.00656055
						0.124604												-0.136182													0.0636168														0.00634119
						0.135732												0.107577													0.330329														0.00624139
						0.21339												-0.0163523													0.00123918														0.00575328
						0.0701883												0.0622749													0.123684														0.00739268
						0.146236												-0.179013													0.0852455														0.00464599
						0.100779												-0.0088136													0.108989														0.00581847
						0.126547												-0.104983													0.162761														0.00668793
						0.102262												0.0261054													0.0427346														0.00647252
						0.181136												-0.0960802													0.12683														0.00830645
						0.163196												-0.195104													0.107229														0.00590506
						0.119427												0.11636													0.315929														0.00723212
						0.100473												0.0611016													0.175264														0.00587345
						0.12759												0.00631759													-0.0158113														0.00833471
						0.134915												0.211228													0.11801														0.00644883
						0.0857247												0.045918													0.0609731														0.00768948
						0.332104												0.00972968													0.0959206														0.00658749
						0.0776692												0.0257231													0.0793545														0.00484214
						0.0870343												0.0120335													0.107366														0.00584187
						0.0710151												0.246949													0.169914														0.00899987
						0.0924315												0.0239332													0.0288847														0.00445155
						0.27899												-0.00668163													0.191168														0.00571499
						0.08926												0.0218824													0.0843948														0.00554564
						0.0491495												0.0110444													0.112626														0.00484943
						0.0870826												0.0206428													0.219413														0.00990596
						0.0995961												-0.169876													0.0608063														0.00786379
						0.0765253												0.0135235													0.101728														0.00733549
						0.163456												-0.0204721													0.00515966														0.00650637
						0.158636												-0.23807													0.00339637														0.00581476
						0.0866194												-0.231507													0.0313399														0.00760178
						0.109931												-0.0356322													0.00756095														0.00670103
						0.0715579												0.0836547													0.0898521														0.00631051
						0.19546												-0.155728													-0.00447879														0.00576429
						0.128193												-0.00214798													0.0341547														0.00620023
						0.122984												-0.051096													0.0155283														0.00563345
						0.0779818												-0.179247													0.19641														0.00570928
						0.134342												-0.146435													0.413024														0.00629364
						0.083203												-0.00321045													-0.00825269														0.00470115
						0.0668353												0.212629													-0.0144035														0.00586443
						0.0914052												-0.142613													0.0187755														0.00624955
						0.122175												0.0673869													0.0505797														0.00715241
						0.162173												0.019651													0.0900824														0.00503042
						0.190766												0.0194699													0.108367														0.00545075
						0.154895												-0.0679149													0.00408504														0.00702723
						0.118401												-0.147859													0.109729														0.00488948
						0.126695												-0.314375													0.00325645														0.00544758
						0.157579												-0.162255													-0.00291086														0.00540605
						0.105741												-0.237658													0.0175397														0.00529905
						0.134187												0.0248331													0.0147441														0.00573599
						0.16719												-0.00070249													0.0115819														0.00557851
						0.146378												0.0209637													0.0679274														0.00767619
						0.0427561												-0.0714647													0.0250441														0.00703261
						0.148041												-0.17018													0.0133434														0.00461241
						0.165955												0.165353													0.0252831														0.00651949
						0.089351												0.116488													0.0140336														0.00688736
						0.0786693												-0.057565													-0.104901														0.00588443
						0.143517												-0.054611													0.0141407														0.0053753
						0.129539												-0.0229972													0.00210339														0.00516956
						0.160154												0.00778798													0.00379149														0.0056263
						0.102986												0.0138851													0.0160973														0.00476007
						0.107574												-0.069351													0.00142783														0.00520547
						0.0423488												-0.0761338													0.00801231														0.00629929
						0.0943087												0.0808847													0.0697142														0.00661719
						0.130517												-0.152432													0.0562723														0.00487028
						0.0774259												0.070936													0.0412183														0.00710126
						0.156517												0.019541													-0.0278682														0.00705224
						0.116795												-0.237572													0.00204572														0.00679799
						0.0728027												-0.239608													0.14381														0.00521252
						0.0637205												0.0626847													0.030809														0.00486651
						0.0803737												0.0120267													-0.00397711														0.00625525
						0.0801271												-0.0803544													0.0439227														0.00726449
						0.085842												-0.097574													0.162076														0.00445421
						0.116164												0.00551252													0.0444659														0.00557557
						0.104809												-0.00505193													-0.0904428														0.00520077
						0.182767												-0.0622525													0.0187197														0.00551245
						0.0567895												-0.0172935													-0.110265														0.00540179
						0.144211												-0.234638													0.0793214														0.00554858
						0.0722737												-0.0768413													-0.0454396														0.0052688
						0.130215												-0.172978													0.0909148														0.0049473
						0.113985												0.0329714													-0.128524														0.00375664
						0.129953												-0.0421195													-0.0969521														0.00422396
						0.105382												0.312494													0.0148161														0.00522614
						0.126412												0.0869659													-0.0495036														0.00490811
						0.061647												0.0379058													0.115868														0.00527239
						0.0969893												-0.079277													-0.0103053														0.00486472
						0.140648												0.0863601													-0.0633423														0.00678248
						0.141573												0.111034													0.225811														0.0057306
						0.104243												0.0126141													0.0330809														0.00640923
						0.0982495												0.0101188													0.0691019														0.00656393
						0.0786959												0.0128435													0.192688														0.00455432
						0.135079												0.278897													0.117406														0.00518567
						0.157138												-0.0365898													0.0153301														0.0049262
						0.00452107												-0.281848													0.0155751														0.00527295
						0.114041												0.0183629													0.0804014														0.0057439
						-0.00652037												0.106445													0.0601739														0.00705944
						-0.00105882												0.0199645													0.0245499														0.00690602
						0.0566659												0.155184													0.0957754														0.00620587
						0.0923006												0.00216772													0.0176603														0.00575818
						0.100331												0.0439607													0.0563879														0.00571463
						0.021462												0.0128238													0.0128799														0.00714748
						0.143618												0.152628													-0.0856224														0.00668671
						0.115565												-0.15401													0.139625														0.00673406
						0.0833041												-0.0582861													0.196136														0.00577615
						0.097701												-0.069587													0.0841432														0.00569327
						0.0287377												0.226417													0.163362														0.00927941
						0.0693227												-0.0326555													0.0382935														0.00520756
						0.105081												-0.15866													0.168818														0.00721422
						0.0138858												0.0237266													0.139568														0.00690843
						0.111889												-0.119422													0.243238														0.00541483
						0.153088												-0.157742													0.0428456														0.00569977
						0.0842092												0.269443													0.262873														0.00529923
						0.105875												0.00671141													0.5214														0.00508458
						0.147896												0.0183091													0.119749														0.0064953
						0.0450946												0.120925													0.0253123														0.00658646
						0.116915												-0.22896													0.0611406														0.00546622
						0.0951105												-0.0070049													0.0137765														0.00616704
						0.148207												0.0282697													0.0745009														0.00632344
						0.0720482												-0.199627													-0.0707821														0.00549021
						0.119913												0.0982983													0.0522561														0.0113341
						0.128907												-0.0106958													-0.0450339														0.00578619
						0.0953446												-0.0107773													0.183294														0.00543212
						0.117872												0.0741809													-0.0427821														0.00495451
						0.189471												0.0513608													0.0186306														0.00449322
						0.0685075												-0.0436517													0.125159														0.00565485
						0.122727												-0.277283													-0.106394														0.00440553
						0.16019												0.00898384													0.0277545														0.00611527
						0.0672903												-0.0087132													0.0087293														0.00603451
						0.105652												-0.00372295													-0.0427614														0.00710054
						0.141787												0.0167764													-0.0304767														0.00614921
						0.0869089												-0.148696													0.0200562														0.00477796
						0.0540576												-0.0643757													0.288621														0.00485339
						0.219454												0.0447879													0.00280843														0.00652985
						0.0949813												0.157427													-0.0461325														0.00691981
						0.100146												0.0498126													-0.0239164														0.00502542
						0.0901584												0.0181323													0.248119														0.00785092
						0.089302												0.000198128													0.0209936														0.00430508
						0.0616179												-0.254832													0.0985149														0.00827734
						0.109008												0.0534806													0.0924422														0.00439804
						0.0920861												-0.0454934													0.119575														0.00560996
						0.133388												-0.155687													0.0760406														0.00559042
						0.0964749												-0.252566													0.0815073														0.00504865
						0.0877788												-0.301507													-0.0439849														0.00435257
						0.101929												-0.140847													0.218067														0.00653426
						0.106885												0.0888868													0.0920842														0.00575222
						0.110634												0.0097681													0.110023														0.00764422
						0.20498												0.00285455													0.0484932														0.00696689
						0.0625045												0.283833													0.0056054														0.00541462
																		0.0170729													0.002359														0.00664122
																															0.0157708														0.00545698
																															0.0120541														0.00462517
																															0.123567														0.0072829
																																													0.00480047
																																													0.00549194
																																													0.00671629
																																													0.00762939
																																													0.00659702
																																													0.00773128
																																													0.00616896
																																													0.00882418
																																													0.00737391
																																													0.0058787
																																													0.00802647
																																													0.00982516
																																													0.00650055
																																													0.00517257
																																													0.0105568
																																													0.00655209
																																													0.00548279
																																													0.0069224
																																													0.00661913
																																													0.0050441
																																													0.00513673
																																													0.00657392
																																													0.00483996
																																													0.00703226
																																													0.00552143
																																													0.00458116
																																													0.00474964
																																													0.00538687
																																													0.00639876
																																													0.00957042
																																													0.0055844
																																													0.00414354
																																													0.00502879
																																													0.00448313
																																													0.00617972
																																													0.00685237
																																													0.00516664
																																													0.00678472
																																													0.00677117
																																													0.00884696
																																													0.00714332
																																													0.00632591
																																													0.00524382
																																													0.005412
																																													0.00503429
																																													0.00721929
																																													0.00514028
																																													0.00688217
																																													0.00616361
																																													0.00620168
																																													0.00702614
																																													0.00585644
																																													0.00562549
																																													0.00528119
																																													0.00706611
																																													0.00651885
																																													0.0053945
																																													0.00476104
																																													0.00518583
																																													0.00757242
																																													0.00659394
																																													0.00798516
																																													0.0049506
																																													0.00870205
																																													0.00744517
																																													0.00612138
																																													0.00482302
																																													0.00511509
																																													0.0072959
																																													0.00659151
																																													0.00632549
																																													0.00529715
																																													0.00654078
																																													0.00641666
																																													0.00477933
																																													0.00486325
																																													0.00574659
																																													0.00587746
																																													0.00438541
																																													0.00690167
																																													0.00951497
																																													0.00624787
																																													0.00757792
																																													0.00546083
																																													0.0075139
[truncated: 8 more columns]
